# Supplementary material for: Goal-directed and flexible modulation of syllable sequence within birdsong
Source: Nat Commun. 2024 Apr 24;15:3419. doi: 10.1038/s41467-024-47824-1 (PMC11043396; doi:10.1038/s41467-024-47824-1)
Supplement: Supplementary file 7 — Source Data [file 41467_2024_47824_MOESM7_ESM.xlsx]

## Sheet: Fig 1de
SAIBS	TweetyNet
ckdebckdebcffedebckdeebckifeeebckihfelmgckhdeebckfelmgchfeebckhdebch	bckdebckdebckffedebckdjebckifeeebckihfelmgckhdeebckfelmgchfeebckhdebch
ifiiiifeebcdebclfeebcdnmgchfeebcdebclmgchfeebclmgckdnmebc	liiiiifeebcdebclfeebcdnmgchfeebcdebclmgchfeebclmgkdnmebc
laiiiiifeebcdebcimgckdeebchfeebckifeebclmgchfeebclmgchfeebchfeebchifeejeifelmgc	iiiiiifeebcdebclmgcdeebchfeebckifeebclmgchfeebclmgchfeebchfeebchifeejeifelmgc
iiiiiiifeebcdnfeebckdefelmgckdnlifeebclmgchfeebckdifeebckbefeebcllmlmgchfeebc	iiiiidiifeebcdnfeebckdefelmgckdniifeebclmgchfeebckdifeebckbefeebcllmlmgchfeebc
eebckdnieebcdmebcleebcdnfeebclmgchfeebcebchdeefeebcinmgchfeebcdnfedifelmgchfeebckdnmgchfeed	feebckdnfeebcdeebclmebcdnfeebclmgchfeebcebchdeefeebcdnmgchfeebcdnfedifelmgchfeebckdlmgchfeed
khliiiiiieiiifeebckdnlmgckdeebclmgchfeebclmgchfeebchdnfelmgchfeebcnifelmgchfeebcifeebcdnindnmgciifeebc	hhhiiiiifeiiifeebckdnlmgckdeebclmghfeebclmgchfeebhdnfelmgchfeebcnifelmgchfeebcifeebcdniidnmgciifeebc
eebcdebcdjefelmgc	feebcdebcdjefelmgc
iiiebcifelfe	ihiiiebcifelfe
iebchdebcdeblmgcdebcimgckifeebchfeebclmebchfelifeebclmgchfeednmgchfelmgckhnmgchdlfeebc	ifebchdebcdebelmgcdebcimgckifeebchfeebclmebchfelifeebclmgchfeednmgchfelmgckbnmgchdlfeebc
eebcdnfeebchfelmgchfeebclmgchfeebclmgchdebcbchfelmgcdebchdnfenmgchfeebciifenhnifeehdniieelmgc	ieebcdnfeebchfelmgchfeebclmgchfeebclmgchdebcbchfelmgcdebchdnfenmgchfeebciifenhnifeehdniieelmgc
feebchdebclifeebclmgchfeebclmgchfeebchfeeifeehlmgckifelmgchfe	ffeebchdebclifeebclmgchfeebclmgchfeebchfeeifeeblmgckifelmgchfe
eebckifeebckdebckdjefeebckifelmgckifeebckifeelmgchfeebckifeelmgchdjeiedebchfeeeebhhieedefelmgckiieeeedjebckifeeeifeebckhhbeedefeekfenmgchdjeebckifeekde	feebckifeebckdebckdjefeebckifelmgckifeebckifeelmgchfeebckifeelmgchdjeiedebchfeeeebhiieedefelmgckiieeejdjebckifeeeifeebckhhbeedefeehfenmgchdjeebckifeede
fffeiifebcdebclifebchfeebclmgchfeebclmgchfedjebchhebcnikiiifeebchilmgchfnfel	ififelifebcdebclifebchfeebclmgchfeebclmgchfedjebchbebcniiiifeebchhlmgchfnfel
iiiiiiiihdebchdebclmgckkebchfeebcbclmgckdebckifelmgchfelmgchfeeebclmgchfeebchfeebckifeimgchifenfehifhihdebchfeejlmgcfee	iiiiiiiiihdebchdebclmgckebchfeebcbclmgckdebckifelmgchfelmgchfeeebclmgchfeebchfeebckifeimgchifenfehifhihdebchfeejlmgcfee
iieebchdnmgchfeebchdnfehiifeebcifelmgchfeebchfeelmgc	iiieebchdnmgchfeebchdnfehiifeebcifelmgchfeebchfeelmgc
feebcdebcdnfeebclmgchfeebchfeebcdnmebchfeebclmgchfenmgchfe	ifeebcdebcdnfeebclmgchfeebchfeebcdnmebchfeebclmgchfelmgchfe
liiiieiiieebchfeebclmlmgckdebcdnmgchfeebcdnmgckifeebchfelmgchdnmlmgchfeebc	fiiiiieiifeebchfeebclmlmgkdebcdnmgchfeebcdnmgckifeebchfelmghdnmlmgchfeebc
infiiifelifeebcdnifeebcdjebclmgckdjebchkdnfeebckifelmgckdne	liiiiifeiifeebcdnifeebcdjebclmgckdjebchkdnfeebckifelmgckdnm
ckdehnlmgchdnifeebclmgchfeebclmebcnifelmgchfeebcdnmgchfedmgc	bckdnhnlmgchdnifeebclmgchfeebclmebcnifelmgchfeebcdnmgchfelmgc
ieebckdnmgckdnfeebclmgckifeebclmgchfeebcgckdebclmlmgckdnmgchifeebcdnmgc	ifeebckdnmgckdnfeebclmgckifeebclmgchfeebcgckdebclmlmgckdnmgchifeebcdnmgc
eednfeebciifelfelmgchfeebcdnlmnifeeebcdnmgchfel	feednfeebciifelfelmgchfeebcdnlmnifeeebcdnmgchfel
iebcdebcdebnfelmgckdebclmgchdnmgchfeebcdebclmgcifeebchfeebclmgchfeelmgchfeebclifeehiibcdnfeelmgc	iiebcdebcdebnfelmgckdebclmgchdnmgchfeebcdebclmgcifeebchfeebclmgchfeelmgchfeebclifeehiibcdnfeelmgc
ihiifeebchdebcimgcdebcieebcifeefeek	iihiifeebchdebclmgcdebcieebifeefee
eebchfeebchdelmgchfeebchdeebckifeebckeelmgckdebckdebchfeefenmgckifeebchfeelmgckdjefelmgchife	feebchfeebchdelmgchfeebchdeebckifeebceelmgckdebckdebchfeefelmgkifeebchfeelmgckdjefelmgchife
eefeebckdmbmgckdenfeebclmgckdeebcife	feefeebckdnmgckdenfeebclmgckdeebclfe
daaa	ahaaa
fedebchifeebckdebchfeeiebelmgckdjefelmgckhfeeeeelmgckifelmgchfedjebchdefeimgchhdebchfelmgck	ifedebchnfeebckdebchfeeiefelmgckdjefelmgckhfeeeeelmgckifjlmgchfedjebchdefelmgchhdebchfelmgck
ifebclmgchdebckifeefenmgchfeelmgchfelmgchdnmgchdnfelmgclifeebcinmgchiifeebchf	lifebclmgchdebckifeefenmgchfeelmgchfelmgchdnmgchdnfelmgclifeebcinmgchiifeebchf
ihhiifiifeebciifeebckdnfeebclmgclmebckifejlfeebclmeifelmgchfednfelmgchfeebcdnmgckifehfelmlfeebclmdnmgck	hiiiiiifeebciifeebckdnfeebclmgclmebckifejlfeebclmeifelmgchfednfelmgchfeebcdnmgckifehfelmlfeebclmdnmgck
eebckdnfelmgckdnmgchfeebchfeebcdnmgchfeebchdnmg	feebckdnfelmgckdnmgchfeebchfeebcdnmgchfeebchdnmg
ebckdebcimgcdebckdjebclmgckdefeebclieehdebcdefeeimgchfee	iebckdebclmgcdebckdjebclmgckdefeebclieehdebcdefeelmgchfee
fiiebcdjifeebckdjhfeeebckifeeebckdjefelmgckdjebchfelmgchfeebcdjifelmgchhfee	ifiiebcdjifeebckdjhfeeebckifeeebckdjefelmgckdjebchfelmgchfeebcdjifelmgchffee
cdebcdebebchiebckdebckdebckifeli	bcdebcdebebccibckdebckdebckifeliii
iieeifelmgchfeebcdebclmgchfeeebclmgchfeebclmgchfeefelmgchnfedebcdebchfenmgchfeeimgcfenfeimgchfehifelmgc	iiieeifelmgchfeebcdebclmgchfeeebclmgchfeebclmgchfeefelmgchnfedebcdebchfenmgchfeelmgcfenfeimgchfehifelmgc
ebcnieebclmgcih	febcknieebclmgcihhh
elebckdehelmgchfeebckdebckifeelmgchfeedefejbcdebchbeeleebckd	felebcdebelmgchfeebckdebckifeelmgchfeedefejbcdebchfeedeebckd
kfeebchefelmgchdefelmgcdefeebcbchfelmgchfeedeelmgchfjhf	fifeebchefelmgchdefelmgckdefeebcbchfelmgchfeedeelmgchfjhf
igiiiiieiiifeebckdebclmgchdebclmgchfeebcdjebclmgchfeebchfebcdjedebclmgchfelmgchfeednfelmgc	niiiiffeiiifeebckdebclmgchdebclmghfeebcdjebclmgchfeebchfebcdjedebclmgchfelmgchfeednfelmgc
cdnmgchfeebcnfeebchfeebclmgcdnfeebclmlmgckifehfeeebchfelmgchhnfelmgclmgchfeednmgckdni	bcdnmgchfeebcnfeebchfeebclmgckdnfeebclmlmgckifehfeeebchfelmgchbnfelmgclmgchfeednmgckdni
eebcdebckdnfelmgchfelm	feebcdebckdefelmgchfelm
hhhhkiiiibnfelifeehdnmgchiifelmgcdnfeebchfelmgc	hhhhiiiiibnfelifeehdnmgchiifelmgcdnfeebchfelmgc
ifekchdebcimebchfelifeebckdnfelifeebcniiieebckdnmebnmgchfeebchifelmgcifeebclmeb	iifeechdebclmebchfelifeebckdnfelifeebcniiieebckdnmebnmgchfeebchifelmgcifeebclmeb
inliiifeebchdnfeebcdelmgchfeebckdlelmgcdelmgchfeebclmgchfeebchdnlifeefelmgchdefeehdnmgcdelmgc	niifiifeebchdnfeebcdelmgchfeebckdnelmgckdelmgchfeebclmgchfeebchdnlifeefelmgckdefeehdnmgckdelmgc
cdebcdebeijelegchfeebclbelmgchdeebchhejebc	bcdebcdebeijelmgchfeebcdifelmgchdeebchfejebc
ienfeebchnfebchiif	ifenfeebchnfebciif
ibchdhdefelmgchfelmgcimgckdebchfeelmgckdjeifelmgciebchhdebchfelmgckb	iibchifdefelmgchfelmgcimgckdebchfeelmgckdjeifelmgchebchhdebchfelmgkf
feefebcifeebclmgckdebchdeebclmgchfeimgc	ifeefebcifeebclmgckdebchdjebclmgchfeimgc
ieebchdeebchdefelmgchfelifeebckdnbclmgckdebclmlmgchfeebclmgchfelmgckifeebc	iieebchdeebchdefelmgchfelifeebckdnbclmgckdebclmlmgchfeebclmgchfelmgckifeebc
feelfeebcdnifeebckdeebchfelmgchfeebceifehdebnfelmgchfeebciifeelmgchfeiifeebch	ifeeifeebcdnifeebckdeebchfelmgchfeebceifehdebnfelmgchfeebciifeelmgchfeeifeebch
eebciifeebcimgcddfelmgchieebclmgcdnmgchfehdfelmgchfeebcdeebclmgchfeebc	feebcdifeebclmgcddfelmgchfeebclmgcdnmgchfehnfelmgchfeebcdeebclmgchfeebc
iejbciffeebcdebchfeebchfeeedebckifelmgchfeebchnfelmgchfeebc	ffejbciffeebcdebchfeebchfeeedebckifelmgchfeebchnfelmgchfeebch
hiiiiiliiihebcifeegcebclifelmgchfeebchfeeelmgchfeefeebclmgcdebckdebclmgckdebclmgchfeefelmgchfeeebchifelmgchdeebc	hhiiiiiiiiihebclfeebcebclifelmgchfeebchfeeelmgchfeefeebclmgcdebckdeblmgkdebclmgchfeefelmgchfeeebchifelmgchdeebc
feebcifeebclnmgcnfelmgciebcdefebcnifeeebclmgckifeeebclmgchfeedebc	ifeebcifeebclnmgcnfelmgciebcdefebcnifeeebclmgckifeeebclmgchfeedebc
ilifeebcilmgchfehifeebclilmgcifeebclmgchdebebcifelmgchfeebclmgchfelmgcdnifeebclmlmgc	hiiifeebcilmgchfehifeebclilmgchfeebclmgchdebebcifelmgchfeebclmgchfelmgcdnifeebclmlmgc
ifeebcdebchdnmgchfeebclifeebcdnmgcdebchfeebcbjn	iifeebcdebchdnmgchfeebclifeebcdnmgcdebchfeebcbjn
eebcdeifeebchfelmgckdebchfelmgckdebcdnmgchfeebclmiieen	feebcdeifeebchfelmgckdebchfelmgckdebcdnmgchfeebclmifeen
djbcdebcdebcifehfeebcimgci	idjgcdebcdebcifehfeebclmgci
ifeebchdefelmgckdjebchfeeefelmgckdefelmgchfeeeiehfekdjebchfe	iifeebchdefelmgckdjebchfeeefelmgckdefelmgchfeeeiehfeekdjebchfe
iiliiiifeiifeebcdeebclifeefelmgclmgchfeeebckifeebcdebclmgckdebchfeebckifeeifeelmgchfeebc	iiilliifeiifeebcdeebclifeefelmgclmgchfeeebckifeebcdebclmgckdebchfeebckifeeifeelmgchfeebc
eebckdebchdmebchfeebcdnifeefelmgchfeebcdnmgckdjebchdnmgchfeebckhfeeenii	heebckdebchdmebchfeebcdnifeefelmgchfeebcdnmgckdjebchdnmgchfeebckhfeenniii
iifeebckdebcefelmgckdebchfjebclmgckifelmgckdebclmgchfelmgchfeebchdeeifejlmgchfelmgchfeenmgchfhiibchifeeebch	iiifeebckdebcefelmgckdebchfjebclmgckifelmgckdebclmgchfelmgchfeebchdeeifejlmgchfelmghfeenmgchfhiibchifeeebch
feebckdnfeebchfelmgchfeebcdnmlmgchfelmgchfeebcdnjelmgcifelmgc	ifeebckdnfeebchfelmgchfeebcdnmlmgchfelmgchfeebcdnjjlmgcifelmgc
a	ha
feebckdebckiieeebckdebckifeelmgckdebcifeebckhfebc	ifeebckdebckifeeebckdebckifeelmgckdebcifeebckhfebck
iiebcdnfeebchdeifeebclmgckdnfeebclmgchfelmgckdebclmgchfelmgc	iiiebcdnfeebchdeifeebcfmgckdnfeebclmghielmgckdebclmgchfelmgc
feebchdnfeebclmgchdebclmgclllmgchfeebchfednmgchfennifeefelmgc	ifeebchdnfeebclmgchdebclmgclllmgchfeebchfednmgchfennifeefelmgc
eebcebckdeebcdnmgc	feebcmbckdeebcdnmgc
iifeebclmgchfeebclmgclmgchfeebclmgckdebchfelmgchfelmgchfeebcimgchfeebcfmgc	iiifeebclmgchfeebclmgclmgchfeebclmgckdebchfelmgchfelmgchfeebclmgchfeebclmgc
ieebciiieejimgckdeiiiebclmgchfeebclmgckdnifenilihmlmgchfeebclmgchfelmgchfeebcdelmlmgchnf	ifeebciiieeelmgckdeiiiebclmgchfeebclmgckdnifenllihmlmgchfeebclmgchfelmgchfeebcdelmlmgchnf
ifeebckdebciifeelmgckdnfelmgchfeebclmgcdnmgckiiifelmgckdnmebc	iifeebckdebclifeelmgckdnfelmgchfeebclmgcdnmgckiilifelmgkdnmebc
ifeebchfeebclmgchfeefelmgc	cifeebchfeebclmgchfeefelmgc
da	aa
ihihiiiifeebchdebclfeebclmgchfeeifeebcdjebcnifeelmgcifelmgckdnmgchfeebchfeejlmgc	hiiiiiifeebchdebclfeebclmghfeeifeebcdjebcnifeelmgckifelmgckdnmgchfeebchfeejlmg
feeebckdebchffeebchfeebciifeebchfelmgc	ifeeebckdebchiieebchfeebciifeebchfelmgc
eeebchnmgchfeebclmgcdmbclmgchfeekeifeebchfeebchfejebc	heeebchnmgchfeebclmgcdebclmgchfeeeifeebchfeebchfejebc
feebcdebckdefeebckifeeebckdjeielmgcknfeelmgckdjeebckifenmgckdeeebckifeeeieiffeejjdeehfeek	ifeebcdebckdefeebckifeeebckdjeielmgcknfeelmgckdjeebckifelmgckdeeebckifeeeieiifeejjdeehfeei
niiiieniiiifeebckdebclmgchfeebcnlmlmgchfeebckdebclmgckdnmgchfelfelmgcdifeebckdebejlmgchfeelmgckdngc	iiiiifeniiiifeebckdebclmgchfeebcnlmlmgchfeebckdebclmgckdnmgchfelfelmgciifeebckdnbejlmgchfeelmgckdngc
feebclfeedebchfelmgchfeebchfeenfelelmgchdebchfeebclmgchfeimgckdebchfeeifelmgchfenmgchifeedhfeeehlmgcinfelmgchiifelmgchfeehfelmgc	ifeebclfeedebchfelmgchfeebchfeenfelelmgchdebchfeebclmgchfelmgckdebchfeeifelmgchfenmgchifeedhfeeehlmgchnfelmgchiifelmghfeehfelmgc
hhhhiiiiiifeebckdnmgckdnfelmgchfeebckdnmgckdnmgckdebckdeebckdnife	hhhfiiiifeebckdnmgckdnfelmgchfeebckdnmgkdnmgckdebckdeebckdnife
feebcdebchdehbckifelmgckdjebckifelmgckhfeenmgchfeelmgckdebeelmgckdjbckifeebckhfelmgckhfeeifeeeehfe	ifeebcdebchdejbckifelmgckdjebckifelmgckhfeenmghfeelmgckdebeelmgckdjbckifeebckhfelmgckhfeeifeeeehfe
iliifeebclmgckfeebchfeelmhkifelmgchfeebckdjelmgchfeelmgchfelmgckifelmgchhfeebckifeebelmgchfelmilmgc	iiiiifeebclmgckfeebchfeelmhkifelmghfeebckdjelmghfeelmgchfelmgckifelmgchhfeebckifeefelmghfelmilmg
hebchfeebchfeedebclmgcdebcfelmgchfeebclebchfelmgchfeehffeehldfelmgciffelmgc	chebchfeebchfeedebclmgcdebcfelmgchfeebcdebchfelmgchfeehifeehinfelmgciffelmgc
hhhiiebckffeedebclmgckdebclifeebclmgchfeebclmgcdeebclmgchfeeebchfeelmgch	hffihiffebciifeedebclmgckdebclifeebclmgchfeebclmgcdeebclmgchfeeebchfeelmgch
ckdnelmgckdebchfeebclmgckdebckifeebckdnmgchfeebcfmgchfeednmgck	bckdnmlmgckdebchfeebclmgckdebckifeebckdnmgchfeebclmgchfeednmgck
eebciifeelchifeedfelmgckifjeebchdjebckifelmgckhfeeelmgc	feebciifeebchifeenfelmgckifjeebchdjebckifelmgckhfeeelmgc
iifeebcdebclmgchdebclmgclfeebcdebkifeelmgcdebchfeelmgc	iiifeebcdebclmgchdebclmgclfeebcdebkifeelmgcdebchfeelmgc
khaaa	iiaaa
daaaaahh	aaaaaahhh
eebciebcdebckdelifelmgcdjebckhfelmgckifeeienifelmgchfeebckifeeebchfjenlmgckde	feebcdebcdebckdelifelmgckdjebckhfelmgckifeeienifelmgifeebckifeeebchfjeilmgckde
ckdebckdebcffedebckdeebckdfeeebckdhfelmgckhdeebckfelmgchfeebckhdebch	bckdebckdebckffedebckdjebckifeeebckihfelmgckhdjebckfelmgchfeebckhdebch
iliiiifeebcdebclfeebcdnmgchfeebcdebcdmgchfeebclmgckdnmebc	nliiiifeebcdebclfeebcdnmgchfeebcdebcdmgchfeebclmgckdnmebc
iliiiiifeebcdebcimgckdeebchfeebckifeebclmgchfeebcbmgchfeebchfeebchifeejeifelmgc	iieiiiifeebcdebcnmgckdeebchfeebckifeebclmgchfeebcemgchfeebchfeebchifeejeifenmgc
iiliiiifeebcdlfeebckdefelmgckdnlifeebcdmgchfeebckdifeebckbefeebcdlmlmgchfeebc	iiiiidiifeebcdlfeebckdefelmgckdllifeebcdmgchfeebckdifeebckbefeebcdlmlmgchfeebc
eebckdeieebcdmebcemebcdlfeebcdmgchfeebcebchdeefeebcinmgchfeebcdlfedifedmgchfeebckdnmgchfeed	feebckdlieebcdeebcdmebcdlfeebcdmgchfeebcebchdeefeebcinmgchfeebcdlfedifelmgchfeebckdnmgchfeed
khieeififeiiifeebckdnlmgckdeebclmgchfeebclmgchfeebchdnfelmgchfeebcnifelmgcifeebcifeebcdniddnmgciifeebc	hkhhheiiffeiiifeebckdnlmgckdeebclmgchfeebclmgchfeebhdnfelmgchfeebcnifelmgchfeebcifeebcdniidnmgciifeebc
eebcdebcdjefelmgc	feebcdebcdjefelmgc
iiiebcifelfe	eiiiebcifelfe
iebchdebcdebemgcdebcimgckifeebchfeebcdmebchfelifeebcbmgchfeednmgchfelmgckinmgchdlfeebc	iiebchdebcdebimgcdebcimgckifeebchfeebcimebchfelifeebcdmgchfeednmgchfeelmgckhnmgchdlfeebc
eebcdefeebchfelmgchfeebclmgchfeebcemgchdebcbchfelmgcdebchdlfenmgchfeebceifeihiifeehdliieelmgc	ieebcdefeebchfelmgchfeebclmgchfeebcimgchdebcbchfelmgcdebchdlfenmgchfeebceifeihiifeehdliieelmgc
feebchdebclifeebclmgchfeebclmgchfeebchfeeifeehlmgckifelmgchfe	ifeebchdebclifeebclmgchfeebclmgchfeebchfeeifeeblmgckifelmgchfe
eebckifeebckdebckdjefeebckifelmgckifeebckifeelmgchfeebckifeelmgchdjeiedebchfeeeebhhieedefelmgckileeejdjebckiieeeiieebckhhbeedefeekfelmgchdjeebckifeekde	feebckifeebckdebckdjefeebckifelmgckifeebckifeelmgchfeebckifeelmgchdjeiedebchfeeeebhiieedefelmgckiieeejdjebckifeeeiieebckhhbeedefeehfelmgchdjeebckifeede
fffeiifebcdebclifebchfeebcemgchfeebclmgchfedjebchbebciihiiffeebchhlmgchfifei	ififeiifebcdebclifebchfeebcemgchfeebclmgchfedjebchbebciiiiifeebchhlmgchfifei
iiiiiiiihkebchdebclmgckhebchfeebcbclmgckdebcklfelmgchfelmgchfeeebclmgchfeebchfeebckifeimgchifeefehifhihdebchfeejlmgcfee	iiiiiiiiihdebchdebclmgckebchfeebcbclmgckdebckifelmgchfelmgchfeeebclmgchfeebchfeebckifeimgchifelfehifhihdebchfeejlmgcfee
iieebchdnmgchfeebchdmfehiifeebcifelmgchfeebchfeelmgc	iiieebchdnmgchfeebchdlfehiifeebcifelmgchfeebchfeelmgc
feebcdebcdlfeebcemgchfeebchfeebcdnmebchfeebcdmgchfelmgchfe	ifeebcdebcdlfeebcdmgchfeebchfeebcdnmebchfeebcdmgchfenmgchfe
liiiieeiieebchfeebcdmlmgckdebcdnmgchfeebcdnmgckifeebchfelmgchdnmlmgchfeebc	nbliiiieiifeebchfeebcdmlmgckdebcdnmgchfeebcdnmgckifeebchfelmgchdnmlmgchfeebc
lnliiifelifeebcdnifeebcdjebclmgckdjebchkdifeebckifelmgckdnm	nlliiifeiifeebcdlifeebcdjebclmgckdjebchkdifeebckifelmgckdne
ckdehllmgchdnifeebcdmgchfeebcdmebclifelmgchfeebcdnmgchfedmgc	bckdehllmgchdnifeebcdmgchfeebcdmebclifelmgchfeebcdnmgchfedmgc
ieebckdnmgckdhfeebclmgckifeebclmgchfeebcgckdebcdmlmgckdnmgchifeebcdnmgc	ifeebckdnmgckdlfeebclmgckifeebclmgchfeebcgckdebcdmlmgckdnmgchifeebcdnmgc
eedhfeebciifelfelmgchfeebcdlemeifeeebcdnmgchfel	feedlfeebciifelfelmgchfeebcdldmlifeeebcdnmgchfel
iebcdebcdebefelmgckdebclmgchdnmgchfeebcdebcdmgcifeebchfeebcimgchfeeemgchfeebclifeehiibcdifeelmgc	ifebcdebcdebefelmgckdebclmgchdnmgchfeebcdebcimgcifeebchfeebcemgchfeeimgchfeebclifeehiibcdifeelmgc
ihlifeebchdebcimgcdebcieebcifeefeeh	iihlifeebchdebcimgcdebcieebcifeefee
eebchfeebchdelmgchfeebchdeebckifeebckeelmgckdebckdebchfeefenmgckifeebchfeelmgckdjebelmgchife	feebchfeebchdelmgchfeebchdeebckifeebckeelmgckdebckdebchfeefelmgckifeebchfeelmgckdjefelmgchife
eefeebckdebmgckdelfeebclmgckdeebcife	feefeebckdnmgckdelfeebclmgckdeebclfe
daaa	aaaa
fedebchdfeebckdebchfeedebelmgckdjefelmgckhfeeeeelmgckifelmgchfedjebchdefelmgchhdebchfelmgck	ifedebchifeebckdebchfeeiebelmgckdjefelmgckhfeeeeelmgckifelmgchfedjebchdefelmgchhdebchfelmgck
ifebcemgchdebckifeefenmgchfeelmgchfelmgchdnmgchdefeemgclifeebcinmgchiifeebchf	nifebcimgchdebckifeefenmgchfeelmgchfelmgchdnmgchdifeimgclifeebcinmgchiifeebchf
nhiiifiifeebciifeebckdlfeebclmgcdmebckifejlfeebcdmeifelmgchfedlfelmgchfeebcdnmgckifehfedmlfeebcdmdnmgck	llifiifeebciifeebckdlfeebcdmgcdmebckifejlfeebcdmeifelmgchiedlfelmgchfeebcdnmgckifehfedmlfeebcdmdnmgck
eebckdifelmgckdnmgchfeebchfeebcdnmgchfeebchdnmg	feebckdlfelmgckdnmgchfeebchfeebcdnmgchfeebchdnmg
ebckdebcemgcdebckdjebclmgckdefeebclieehdebcdefeeemgchfee	iebckdebcimgcdebckdjebclmgckdefeebclieehdebcdefeeimgchfee
fiiebcdjifeebckdjhfeeebckifeeebckdjefelmgckdjebchfelmgchfeebcdjifelmgchhfee	ifiieebcdjifeebckdjhfeeebckifeeebckdjefelmgckdjebchfelmgchfeebcdjifelmgchhfee
cdebcdebebchdebckdebckdebckifeli	bcdebcdebebcibckdebckdebckifeliih
iieeifelmgchfeebcdebclmgchfeeebclmgchfeebclmgchfeefelmgchifedebcdebchfenmgchfeeimgcfeifeimgchfehifelmgc	iiieeifelmgchfeebcdebclmgchfeeebclmgchfeebclmgchfeefelmgchifedebcdebchfenmgchfeelmgcfelfeimgchfehifelmgc
ebciieebcfmgcih	febckiieebcfmgcehh
eeebckdehebmgchfeebckdebckifeelmgchfeedefejbcdebchfeeieebckd	fekebcdebedmgchfeebckdebckifeelmgchfeedefejbcdebchfeedeebckd
kfeebchefelmgchdefelmgcdefeebcbchfelmgchfeedeelmgchfjhf	kfeebchefelmgchdefelmgckdefeebcbchfelmgchfeedeelmgchfjhf
eniiiifeiiifeebckdebclmgchdebclmgchfeebcdjebcemgchfeebchfebcdjedebclmgchfelmgchfeedlfeimgc	eliiiffeiiifeebckdebclmgchdebclmgchfeebcdjebcimgchfeebchfebcdjedebclmgchfelmgchfeedefeimgc
cdnmgchfeebclfeebchfeebclmgcdlfeebcimlmgckifehfeeebchfelmgchbnfelmgcdmgchfeednmgckdei	bcdnmgchfeebclfeebchfeebclmgckdlfeebcdmlmgckifehfeeebchfelmgchblfelmgcimgchfeednmgckdni
eebcdebckdefelmgchfelm	feebcdebckdefelmgchfelm
hkhhkiiiibifelifeehdnmgchiifelmgcdlfeebchfebmgc	hhhheeiiiiblfelifeehdnmgciifelmgcdlfeebchfeimgc
ifekchdebcemebchfelifeebckdifelifeebceiiieebckdnmebnmgchfeebchifelmgcifeebcdmeb	iifekchdebcdmebchfelifeebckdlfelifeebcliiieebckdnmebnmgchfeebchifelmgcifeebcdmeb
ineiiifeebchdhfeebcdelmgchfeebckdlelmgcdelmgchfeebclmgchfeebchdelifeefelmgchdefeehdnmgcdelmgc	ellfiifeebchdhfeebcdelmgchfeebckdfelmgckdelmgchfeebclmgchfeebchdnlifeefelmgcdefeehdnmgckdelmgc
cdebcdebeijeimgchfeebcifelmgchdeebchiejebc	bcdebcdebeijedmgchfeebckifelmgchdeebchfejebc
ieefeebchlfebchiif	ifeifeebchlfebciif
ibchdhdefelmgchfelmgcimgckdebchfeelmgckdjeifelmgchebchhdebchfelmgckb	iibchihdefelmgchfelmgcimgckdebchfeelmgckdjeifelmgchebchhdebchfelmgcki
feefebcifeebclmgckdebchdeebclmgchfeimgc	ifeefebcifeebclmgckdebchdjebclmgchfeimgc
ieebchdeebchdefelmgchfelifeebckdlbclmgckdebcemlmgchfeebcdmgchfelmgckifeebc	iieebcideebchdeielmgchfelifeebckdlbclmgckdebcdmlmgchfeebcdmgchfelmgckifeebc
ieelfeebcdnifeebckdeebchfelmgchfeebceifehdebefelmgchfeebciifeedmgchfeeifeebch	ifeelfeebcdnifeebckdeebchfelmgchfeebceiiehdebifelmgchfeebciifeedmgchfeeifeebch
eebcdifeebchmgcddfelmgchfeebcdmgcdnmgchfehdfelmgchfeebcdeebclmgchfeebc	feebcdifeebcimgcddfelmgchfeebcdmgcdnmgchfehdfelmgchfeebcdeebcimgchfeebc
iejbciffeebcdebchfeebchfeeedebckifelmgchfeebchifelmgchfeebc	iiejbciffeebcdebchfeebchfeeedebckifelmgchfeebchifelmgchfeebc
heliiiliifhebcifeegcebclifelmgchfeebchfeeelmgchfeefeebcemgcdebckdebclmgckdebcimgchfeefelmgchfeeebchifelmgchdeebc	ieiiiiiiihebclfeebcebclifelmgchfeebchfeeelmgchfeefeebcimgcdebckdebclmgckdebcimgchfeefelmgchfeeebchifelmgchdeebc
feebcifeebcenmgclfelmgciebcdefebciifeeebclmgckifeeebcemgchfeedebc	ifeebcifeebcenmgcifelmgciebcdefebciifeeebclmgckifeeebcimgchfeeiebc
ilifeebcecmgchfehifeebclilmgchfeebclmgchdebebcifelmgchfeebcdmgchfelmgcdnifeebcfmlmgc	iiiifeebcelmgchfehifeebclilmgchfeebclmgchdebebcifelmgchfeebcimgchfelmgcdnifeebcdmlmgc
ifeebcdebchdlmgchfeebclifeebcdnmgcdebchfeebcbjl	iifeebcdebchdnmgchfeebclifeebcdnmgcdebchfeebcbji
eebcdeifeebchfelmgckdebchfelmgckdebcdnmgchfeebcimiieee	ieebcdeifeebchfelmgckdebchfelmgckdebcdnmgchfeebcdmiieee
djgcdebcdebcifehfeebcemgcf	idjbcdebcdebcifehfeebcimgci
ffeebchdefelmgckdjebchfeejfelmgckdebelmgchfeeeiehfekdjebchfe	iifeebchdefelmgckdjebchfeeefelmgckdeielmgchfeeeiehfeekdjebchfe
lllkliifeiifeebcdeebclifeefelmgcdmgchfeeebckifeebcdebcdmgckdebchfeebckifeeifeeimgchfeebc	iilllliifeiifeebcdeebclifeefelmgcimgchfeeebckifeebcdebcimgckdebchfeebckifeeifeeimgchfeebc
eebckdebchdmebchfeebcdlifeefelmgchfeebcdnmgckdjebchdnmgchfeebckhfeeeeii	eebckdebchdmebchfeebcdlifeefelmgchfeebcdnmgckdjebchdnmgchfeebckhfeeeeiii
iffeebckdebcefelmgckdebchfjebclmgckifelmgckdebclmgchfelmgchfeebchdeeifejlmgchfelmgchfeenmgchfhiibchifeeebch	iiifeebckdebcefelmgckdebchfjebclmgckifelmgckdebclmgchfelmgchfeebchdeeifejlmgchfelmgchfeenmgchfhiibchifeeebch
feebckdefeebchfelmgchfeebcdnmlmgchfelmgchfeebcdnjjlmgcifelmgc	ifeebckdlfeebchfelmgchfeebcdnmlmgchfelmgchfeebcdnjjlmgcifelmgc
a	ha
feebckdebckiieeebckdebckifeelmgckdebcifeebckhfebc	ifeebckdebckiieeebckdebckifeelmgckdebcifeebckhfebck
iiebcdefeebchdeifeebcfmgckdifeebcdmgchfelmgckdebcdmgchfelmgc	iiiebcdifeebchdeifeebcfmgckdlfeebcdmgchielmgckdebcimgchfelmgc
feebchdlfeebclmgchdebclmgcbdfmgchfeebchfednmgchfeedifeefelmgc	ifeebchdlfeebclmgchdebclmgciiimgchfeebchfednmgchfeedifeefelmgc
eebcebckdeebcdnmgc	ieebcebckdeebcdnmgc
iifeebclmgchfeebclmgclmgchfeebcbmgckdebchfelmgchfelmgchfeebcimgchfeebcimgc	iifeebclmgchfeebclmgcnmgchfeebcimgckdebchfelmgchfelmgchfeebclmgchfeebcimgc
ieebciiieejlmgckdeiiiebcdmgchfeebcdmgckdnifeedlihmlmgchfeebclmgchfelmgchfeebcdelmlmgchif	ifeebciiieeelmgckdeiiiebcdmgchfeebcdmgckdnifeediihmlmgchfeebclmgchfelmgchfeebcdedmlmgchlf
ifeebckdebciifeelmgckdlfelmgchfeebclmgcdnmgckiiifelmgckdnmebc	iifeebckdebclifeelmgckdlfelmgchfeebclmgcdnmgckiihifenmgckdnmebc
ifeebchfeebclmgchfeefelmgc	cifeebchfeebclmgchfeefelmgc
da	na
hhihiiiifeebchdebclfeebclmgchfeeifeebcdjebceifeelmgcifelmgckdnmgchfeebchfeejlmgc	hiiiiifeebchdebclfeebclmgchfeeifeebcdjebclifeelmgckifelmgckdnmgchfeebchfeejlmgc
feeebckdebchffeebchfeebceifeebchfelmgc	ifeeebckdebchifeebchfeebceifeebchfelmgc
eeebchnmgchfeebcdmgcdebcdmgchfeekeifeebchfeebchfejebc	ieeebchnmgchfeebcdmgcdebcimgchfeeeifeebchfeebchfejebc
feebcdebckdefeebckifeeebckdjeielmgckifeelmgckdjeebckifenmgckdeeebckifeeeieiifeejjdeehfeek	ifeebcdebckdefeebckifeeebckdjeielmgckifeenmgckdjeebckifelmgckdeeebckifeeeieiifeejjdeehfeek
niiiieniiiifeebckdebclmgchfeebcldmlmgchfeebckdebcfmgckdnmgchfelfelmgcdifeebckdebejlmgchfeelmgckdlgc	eliiifeniiiifeebckdebclmgchfeebcidmlmgchfeebckdebcdmgckdnmgchfelfelmgciifeebckdebejlmgchfeelmgckdngc
feebclfeedebchfelmgchfeebchfeelfelelmgchdebchfeebcimgchfelmgckdebchfeeifelmgchfenmgchifeedhfeeehimgchefelmgchiifelmgchfeehfelmgc	ifeebclfeedebchfelmgchfeebchfeelfeielmgchdebchfeebcimgchfeimgckdebchfeeifelmgchfenmgchifeedhfeeehemgcilfelmgchiifelmgchfeehfelmgc
hhhhkheiiifeebckdnmgckdnfelmgchfeebckdnmgckdnmgckdebckdeebckdlife	eehiiifeebckdnmgckdefelmgchfeebckdnmgckdnmgckdebckdeebckdiife
feeicdebchdehbckifelmgckdjebckifelmgckhfeenmgchfeelmgckdebeelmgckdjbckifeebckhfelmgckhfeeifeeeehfe	ifeebcdebchdeebckifelmgckdjebckifelmgckhfeenmgchfeelmgckdebeelmgckdjbckifeebckhfelmgckifeeifeeeehfe
iniifeebclmgckfeebchfeelmhkifelmgchfeebckdjelmgchfeelmgchfelmgckifelmgchhfeebckifeebelmgchfelmilmgc	iiliifeebclmgckfeebchfeelmhkifelmgchfeebckdjelmgchfeelmgchfelmgckifelmgchhfeebckifeefelmgchfelmilmgc
hebchfeebchfeedebclmgcdebcfelmgchfeebcdebchfelmgchfeehffeehidfelmgciffelmgc	chebchfeebchfeedebclmgcdebcfelmgchfeebcdebchfelmgchfeehifeehidfelmgciffelmgc
hhhffeickffeedebcemgckdebclifeebclmgchfeebclmgcdeebcdmgchfeeebchfeelmgch	hhhiffebceifeedebcemgckdebclifeebclmgchfeebclmgcdeebcemgchfeeebchfeelmgc
ckdnmlmgckdebchfeebclmgckdebckifeebckdnmgchfeebcfmgchfeednmgck	bckdnmlmgckdebchfeebclmgckdebckifeebckdnmgchfeebclmgchfeednmgck
eebciifeebchlfeedfelmgckifjeebchdjebckifelmgckhfeeelmgc	ieebciifeebchifeeifelmgckifjeebchdjebckifelmgckhfeeelmgc
iiieebcdebcimgchdebcimgclfeebcdebkifeelmgcdebchfeelmgc	iiifeebcdebcimgchdebcimgclfeebcdebkifeelmgcdebchfeelmgc
khaaa	ieaaa
daaaaahh	aaaaaah
eebcdebcdebckdelifelmgcdjebckhfelmgckifeeiedifelmgchfeebckifeeebchfjellmgckde	feebcdebcdebckdelifelmgckdjebckhfelmgckifeeieiifelmgchfeebckifeeebchfjeilmgckde
ckdebckdebcifedebckdeebckifeeebckihfelmgckhdeebckfelmgchfeebckhdebch	bckdebckdebckifedebckdjebckifeeebckihfelmgckhdeebckfelmgchfeebckhdebch
mlifiifeebcdebclfeebcdnmgchfeebcdebcimgchfeebclmgckdnmebc	lfiiiifeebcdebcnfeebcdnmgchfeebcdebcimgchfeebclmgckdnmebc
hlhiiiffeebcdebchmgckdeebchfeebckifeebclmgchfeebcfmgchfeebchfeebchifeejeifelmgc	hiiiiffeebcdebcimgckdeebchfeebckifeebcimgchfeebcimgchfeebchfeebchifeejeifeimgc
iilikiifeebcdnfeebckdefelmgckdnlifeebcdmgchfeebckdifeebckbefeebcilmlmgchfeebc	iiiiiiiifeebcdnfeebckdefelmgckdniifeebcimgchfeebckdifeebckbefeebcilmlmgchfeebc
eebckdeieebcdeebcieebcdffeebckmgchfeebcebchdeefeebchnmgchfeebcdifedifeimgchfeebckdnmgchfeed	ieebckdiieebcdeebcieebcdifeebcimgchfeebcebchdeefeebchnmgchfeebcdifedifeimgchfeebckdimgchfeed
khheehiffefiifeebckdnlmgckdeebclmgchfeebclmgchfeebchdnfelmgchfeebcnifelmgchfeebcifeebcdniddnmgciifeebc	hkhkllifffeiiifeebckdnlmgckdeebclmgchfeebclmgchfeebchdnfelmgchfeebcnifelmgchfeebcifeebcdniddnmgciifeebc
eebcdebcdjefelmgc	ieebcdebcdjefelmgc
iifebcifelfe	ihiiiebcifelfe
iebchdebcdebimgcdebcimgckifeebchfeebcimebchfelifeebcimgchfeednmgchfelmgckhnmgchdlfeebc	ifebchdebcdebkimgcdebcimgckifeebchfeebcimebchfelifeebcimgchfeednmgchfelmgckbnmgchdlfeebc
eebcdefeebchfelmgchfeebclmgchfeebcimgchdebcbchfelmgcdebchdlfenmgchfeebceifeihiifeehdiiieelmgc	ieebcdifeebchfelmgchfeebclmgchfeebcimgchdebcbchfelmgcdebchdifenmgchfeebceifeihiifeehdiiieelmgc
feebchdebclifeebclmgchfeebclmgchfeebchfeeifeeblmgckifelmgchfe	ffeebchdebclifeebclmgchfeebclmgchfeebchfeeifeeblmgckifelmgchfe
eebckifeebckdebckdjefeebckifelmgckifeebckifeelmgchfeebckifeelmgchdjeeedebchfeeeebhhieedefelmgckiieeejdjebckifeeeifeebckhhbeedefeekfelmgchdjeebckifeekde	feebckifeebckdebckdjefeebckifelmgckifeebckifeelmgchfeebckifeelmgchdjededebchfeeeebhcieedefelmgckiieeejdjebckifeeeifeebckhhbeedefeehfelmgchdjeebckifeede
fffeiifebcdebclifebchfeebcimgchfeebclmgchfedjebchbebciikiiffeebchhlmgchfifei	ifffeiifebcdebclifebchfeebcimgchfeebclmgchfedjebchbebciiiiifeebchhlmgchfifei
iifiifiihkebchdebclmgckkebchfeebcbclmgckdebckffelmgchfelmgchfeeebclmgchfeebchfeebckifeimgchifeifehifhihkebchieejlmgcfee	iiifiiiiihdebchdebclmgckkebchfeebcbclmgckdebckifelmgchfelmgchfeeebclmgchfeebchfeebckifeimgchifeifehifhihdebchieejlmgcfee
ffeebchdnmgchfeebchdffehiifeebcifelmgchfeebchfemlmgc	iifeebchdnmgchfeebchdnfehiifeebcifelmgchfeebchfemlmgc
feebcdebcdffeebckmgchfeebchfeebcdnmebchfeebcimgchfelmgchfe	ifeebcdebcdifeebcimgchfeebchfeebcdnmebchfeebcimgchfenmgchfe
liiifeeiieebchfeebchmlmgckdebcdlmgchfeebcdnmgckifeebchfelmgchdnmlmgchfeebc	fliiiieiiieebchfeebcimlmgckdebcdnmgchfeebcdnmgckifeebchfelmgchdnmlmgchfeebc
lnnfiifelifeebcdnifeebcdjebclmgckdjebchkdifeebckifelmgckdne	llffiifeiifeebcdiifeebcdjebclmgckdjebchkdifeebckifelmgckdne
ckdehllmgchdnifeebcimgchfeebcimebclifelmgchfeebcdnmgchfeimgc	bckdehilmgchdnifeebcimgchfeebcimebciifelmgchfeebcdnmgchfeimgc
ieebckdnmgckdnfeebclmgckifeebclmgchfeebcgckdebckmlmgckdnmgchifeebcdnmgc	iieebckdnmgckdnfeebclmgckifeebclmgchfeebcgckdebcimlmgckdnmgchifeebcdnmgc
eednfeebciifelfelmgchfeebcdfimiifeeebcdnmgchfel	feednfeebciifelfelmgchfeebcdiimiifeeebcdnmgchfel
febcdebcdebifelmgckdebclmgchdnmgchfeebcdebcimgcifeebchfeebcimgchfeeemgchfeebclifeehiibckifeelmgc	iiebcdebcdebifelmgckdebclmgchdnmgchfeebcdebcimgcifeebchfeebcimgchfeeimgchfeebclifeehiibcdifeelmgc
ihiifeebchdebcemgcdebcieebcifeefeek	iihiifeebchdebcimgcdebcieebcifeefee
eebchfeebchdelmgchfeebchdeebckifeebckeelmgckdebckdebchfeefelmgckifeecchfeelmgckdjefelmgchife	feebchfeebchdelmgchfeebchdeebckifeebckeelmgckdebckdebchfeefelmgckifeebchfeelmgckdjefelmgchife
eefeebckdmimgckdelfeebclmgckdeebcjfe	feefeebckdnmgckdeifeebclmgckdeebcife
daaa	aaaa
fedebchifeebckdebchfeedebelmgckdjefelmgckhfeeeeelmgckifelmgchfedjebchdefelmgchhdebchfelmgck	ifedebchifeebckdebchfeeiebelmgckdjefelmgckhfeeeeelmgckifelmgchfedjebchdefelmgchhdebchfelmgck
ifebckmgchdebckifeefenmgchfeelmgchfelmgchdnmgchdifeemgclifeebchnmgchiifeebchf	fifebchmgchdebckifeefenmgchfeelmgchfelmgchdnmgchdifeimgclifeebcilmgchiifeebchf
lhhhifiifeebciifeebckdifeebclmgcemebckifejlfeebckeeifelmgchmedffelmgchfeebcdnmgckifehfeimlfeebclmdnmgck	hllifiifeebciifeebckdifeebcimgcimebckifejlfeebcimeifelmgchhedifelmgchfeebcdnmgckifehfeimlfeebcimdnmgck
eebckdifelmgckdnmgchfeebchfeebcdnmgchfeebchdnmg	feebckdifelmgckdnmgchfeebchfeebcdnmgchfeebchdnmg
ebckdebcimgcdebckdjebclmgckdefeebclieehdebcdefeeimgchfee	iebckdebcimgcdebckdjebclmgckdefeebclieehdebcdefeeimgchfee
fiiebcdjifeebckdjhfeeebckifeeebckdjefelmgckdjebchfelmgchfeebcdjifelmgchhfee	ifiiebcdjifeebckdjhfeeebckifeeebckdjefelmgckdjebchfelmgchfeebcdjifelmgchffee
cdebcdebebckiebckdebckdebckifeli	bcdebcdebebcibckdebckdebckifeldih
iieeifelmgchfeebcdebclmgchfeeebclmgchfeebclmgchfeefelmgchifedebcdebchfenmgchfeeimgcfeifeimgchfehifelmgc	iiieeifelmgchfeebcdebclmgchfeeebclmgchfeebclmgchfeefelmgchifedebcdebchfenmgchfeelmgcfeifeimgchfehifelmgc
ebciieebcfmgcdh	febckiieebcfmgckhk
ekebckdebeemgchfeebckdebckifeelmgchfeedefejccdebchfeeieebckd	fekebcdebelmgchfeebckdebckifeelmgchfeedefejbcdebchfeedeebckd
hfeebchefelmgchdefelmgcdefeebcbchfelmgchfeedeelmgchfjhf	fifeebchefelmgchdefelmgckdefeebcbchfelmgchfeedeelmgchfjhf
elhiiffeiiifeebckdebclmgchdebclmgchfeebcdjebcemgchfeebchfebcdjedebclmgchfelmgchfeedifehmgc	llfiiffeiiifeebckdebclmgchdebclmgchfeebcdjebcimgchfeebchfebcdjedebclmgchfelmgchfeedifeimgc
cdnmgchfeebcffeebchfeebclmgcdffeebcemlmgckifehfeeebchfelmgchbnfelmgckmgchfeednmgckddi	bcdnmgchfeebcifeebchfeebclmgckdifeebcimlmgckifehfeeebchfelmgchbnfelmgchmgchfeednmgckdni
eebcdebckdjfelmgchfelm	feebcdebckdefelmgchfelm
kkhhkiiiibifelifeehdnmgchiifelmgcdlfeebchieimgc	hhhhkkiiiibifelifeehdnmgciifelmgcdifeebchfeimgc
ifekchdebckmebchfelifeebckdifelifeebceiiieebckdnmebnmgchfeebchifelmgcifeebckeeb	iifechdebcdmebchfelifeebckdifelifeebciiiieebckdnmebnmgchfeebchifelmgcifeebcimeb
eljfiifeebchdnfeebcdelmgchfeebckdlelmgcdelmgchfeebclmgchfeebchddlifeefelmgchdefeehdnmgcdmlmlc	lllfiifeebchdnfeebcdelmgchfeebckdfelmgckdelmgchfeebclmgchfeebchdnlifeefelmgckdefeehdnmgckdelmgc
cdebcdebeijelmgchfeebcefelmgchdeebchhedebc	bcdebcdebeidedmgchfeebcdibelmgchdeebchfedebc
feefeebchffebchiif	ifeifeebchifebciif
ibchdhdefelmgchfelmgcimgckdebchfeelmgckdjeifelmgchebchhdebchfelmgckb	hibchdcdefelmgchfelmgcimgckdebchfeelmgckdjeifelmgchebchhdebchfelmgckb
feefebcifeebclmgckdebchdeebclmgchfeimgc	ifeefebcifeebclmgckdebchdjebclmgchfeimgc
ieebchdeebchdefelmgchfelifeebckdibclmgckdebckmlmgchfeebcimgchfelmgckifeebc	hieebccdeebccdefelmgchfelifeebckdibclmgckdebcfmlmgchfeebcimgchfelmgckifeebc
feelfeebcdnifeebckdeebchfelmgchfeebceifehdebifelmgchfeebciiieeimgchfeeifeebch	ifeeifeebcdnifeebckdeebchfelmgchfeebceiiehdebifelmgchfeebciiieeimgchfeeifeebch
eebcdifeebchmgcddfelmgchieebckmgcdnmgchfehifelmgchfeebcdeebclmgchfeebc	heebcdifeebchmgcdifelmgchfeebcimgcdnmgchfehifelmgchfeebcdeebclmgchfeebc
fejbciffeebcdebchfeebchfeeedebckifelmgchfeebchifelmgchfeebc	fiejbciffeebcdebchfeebchfeeedebckifelmgchfeebchifelmgchfeebc
keliiiniifhebcifeegcebclifelmgchfeebchfeeelmgchfeefeebcemgcdebckdebclmgckdebcimgchfeefelmgchfeeebchifelmgchdeebc	hkliiiiiiihebclfeebcebclifelmgchfeebchfeeelmgchfeefeebcimgcdebckdeblmgckdebcimgchfeefelmgchfeeebchifelmgchdeebc
feebcifeebcenmgcifelmgciebcdefebciifeeebclmgckifeeebcemgchfeedebc	ifeebcifeebcinmgcifelmgciebcdefebciifeeebclmgckifeeebcimgchfeedebc
ilifeebcecmgchfehifeebclilmgchfeebclmgchdebebcifelmgchfeebcimgchfelmgcdnifeebcimlmgc	hiiifeebcelmgchfehifeebclilmgchfeebclmgchdebebcifelmgchfeebcimgchfelmgcdnifeebcimlmgc
ifeebcdebchdlmgchfeebclifeebcdnmgcdebchfeebcbji	iifeebcdebchdnmgchfeebclifeebcdnmgcdebchfeebcbji
eebcdeifeebchfelmgckdebchfelmgckdebcdnmgchfeebckeiieee	feebcdeifeebchfelmgckdebchfelmgckdebcdnmgchfeebcimiieei
djgcdebcdebcifehfeebcemgci	idjbcdebcdebcifehfeebcimgch
ffeebchdefelmgckdjebchfeejfelmgckdebelegchfeeeiehfekdjebchfe	iffeebchdefelmgckdjebchfeeefelmgckdebelmgchfeeeiehfelkdjebchfe
lfnklfifeiifeebcdeebclifeefelmgcimgchfeeebckifeebcdebclmgckdebchfeebckifeejfeeimgchfeebc	iillliifeiifeebcdeebclifeefelmgcimgchfeeebckifeebcdebcimgckdebchfeebckifeeifeeimgchfeebc
eebckdebchdmebchfeebcdnifeefelmgchfeebcdfmgckdjebchdnmgchfeebckhfeeeeii	heebckdebchdmebchfeebcdnifeefelmgchfeebcdnmgckdjebchdnmgchfeebckhfeeeeiii
iffeebckdebcefelmgckdebchfjebclmgckifelmgckdebclmgchfelmgchfeebchdeeifejlmgchfelmgchfeenmgchfhiibchifeejbch	iiifeebckdebcefelmgckdebchfjebclmgckifelmgckdebclmgchfelmgchfeebchdeeifeelmgchfelmgchfeenmgchfhiibchifeeebch
feebckdifeebchfelmgchfeebcdnmlmgchfelmgchfeebcdnjjlmgcifelmgc	ifeebckdifeebchfelmgchfeebcdnmlmgchfelmgchfeebcdnjjlmgcifelmgc
a	ha
feebckdebckiheeecckdebckifeelmgckdebcifeecckhfebc	ifeebckdebckifeeebckdebckifeelmgckdebcifeebckhfebck
ifebcdifeebchdeifeebccmgckdifeebcimgchfelmgckdebcfmgchfelmgc	iifebcdifeebchdeifeebcfmgckdifeebcimgchfelmgckdebcimgchfelmgc
feebchdifeebclmgchdebclmgcfdfmgchfeebchfednmgchfeeiifeefelmgc	ifeebchdifeebclmgchdebclmgciifmgchfeebchfednmgchfeiiifeefelmgc
eebcebckdeebcdnmgc	heebcebckdeebcdnmgc
iifeebclmgchfeebclmgclmgchfeebcbmgckdebchfelmgchfelmgchfeebcimgchfeebcfmgc	iiifeebclmgchfeebclmgclmgchfeebcimgckdebchfelmgchfelmgchfeebcimgchfeebcimgc
feebciiieejlmgckdjiiiebclmgchfeebcimgckdnifeeilihmlmgchfeebclmgchfelmgchfeebcdeimlmgchif	ifeebciiieeelmgckdeiiiebcimgchfeebcimgckdnifeiiiihmlmgchfeebclmgchfelmgchfeebcdmimlmgchif
ffeebckdebciifeelmgckdffelmgchfeebclmgcdnmgckiiifelmgckdnmebc	iifeebckdebciifeelmgckdifelmgchfeebclmgcdnmgckiihifelmgckdnmebc
ifeebchfeebclmgchfeefelmgc	cifeebchfeebclmgchfeefelmgc
ia	aa
khihhiiffeebchdebclfeebclmgchfeeifeebcdjebciifeelmgcifelmgckdnmgchfeebchfeejlmgc	hhifiiffeebchdebclfeebclmgchfeeifeebcdjebciifeelmgckifelmgckdnmgchfeebchfeejlmgc
feeebckdebchfieebchfeebciifeebchfelmgc	ifeeebckdebchiieebchfeebciifeebchfelmgc
eeebchnmgchfeebckmgcdebckmgchfeeheifeebchfeebchfejebc	heeebchnmgchfeebcimgcdebcimgchfeeeifeebchfeebchfejebc
feebcdebckdefeebckifeeebckdjeielmgckifeelmgckdjeebckifelmgckdeeebckifeeeieiifeejjdeehfeeh	ifeebcdebckdefeebckifeeebckdjeielmgckifeenmgckdeeebckifelmgckdeeebckifeeeieiifeejjdeehfeeh
liiifeniiiifeebckdebclmgchfeebclimlmgchfeebckdebcfmgckdnmgchfelfelmgciifeebckdebejlmgchfeelmgckdlgc	lliiifeniiiifeebckdebclmgchfeebciielmgchfeebckdebclmgckdnmgchfelfelmgciifeebckdebejlmgchfeelmgckdngc
feebclfeedebchfelmgchfeebchfeeffelelmgchdebchfeebcimgchfeimgckdebchfeeifelmgchfenmgchifeedhfeeehimgchifelmgchiifelmgchfeehfelmgc	ifeebclfeedebchfelmgchfeebchfeeifelelmgchdebchfeebcimgchfeimgckdebchfeeifelmgchfenmgchifeedhfeeehimgchifelmgchiifelmgchfeehfelmgc
kkhkkkkiiifeebckdnmgckdnfelmgchfeebckdnmgckdnmgckdebckdeebckdlife	hkliiiifeebckdnmgckdifelmgchfeebckdnmgckdnmgckdebckdeebckdiife
feebcdebchdehbckifelmgckdjebckifelmgckhfeenmgchfeelmgckdjbeelmgckdjbckifeebckhfelmgckhfeeifeeeehfe	ifeebcdebchdeebckifelmgckdjebckifelmgckhfeenmgchfeelmgckdebeelmgckdjbckifeebckhfelmgckhfeeifeeeehfe
iniifeebclmgckfeebchfeelmhkifelmgchfeebckdjelmgchfeelmgchfelmgckifelmgchhfeebckifeefelmgchfelmilmgc	iiliifeebclmgckfeebchfeelmhkifelmgchfeebckdjelmgchfeelmgchfelmgckifelmgchhfeebckifeefelmgchfelmilmgc
hkbchfeebchfeedebclmgcdebcfelmgchfeebcdebchfelmgchfeehifeehhdfelmgciffelmgc	chebccfeebchfeedebclmgcdebcfelmgchfeebcdebchfelmgchfeehifeehbdfelmgciffelmgc
hhhffebckffeedebckmgckdebclifeebclmgchfeebclmgcdeebchmgchfeeebchfeelmgch	hhhhhffebciifeedebckmgckdebclifeebclmgchfeebclmgcdeebcbmgchfeeebchfeelmgch
ckdnelmgckdebchfeebclmgckdebckifeebckdnmgchfeebcimgchfeednmgck	bckdnelmgckdebchfeebclmgckdebckifeebckdnmgchfeebclmgchfeednmgck
eebciifeelchlfeeifelmgckifjeebchddebckifelmgckhfeeelmgc	feebciifeebchifeeiielmgckifjeebchdjebckifelmgckhfeeelmgc
iifeebcdebcimgchdebcemgclfeebcdebkifeelmgcdebchfeelmgc	iiifeebcdebcimgchdebcimgclfeebcdebkifeelmgcdebchfeelmgc
khaaa	kaaa
daaaaahh	aaaaaahh
eebckebcdebckdelifelmgcdjebckhfelmgckifeeieiifelmgchfeebckifeeebchfjellmgckde	feebckebcdebckdelifelmgckdjebckhfelmgckifeeieiifelmgcbfeebckifeeebchfjeilmgckde
ckdebckdebcdfedebckdeefckdfeeebckihfelmgckhdeebckfelmgchfeebckhdebch	bcdebckdebcffedebckdeebckifeeebckihfelmgckhdeebckfelmgchfeebckhdebch
eniiiifeebcdebclfeebcdnmgchfeebcdebcimgchfeebclmgckdnmebc	nfeiiifeebcdebclfeebcdnmgchfeebcdebcdmgchfeebclmgckdnmebc
hneiiiifeebcdebcemgckdeebchfeebckifeebclmgchfeebcfmgchfeebchfeebchifeejeifelmgc	mmeiiiifeebcdebclmgckdeebchfeebckifeebclmgchfeebcfmgchfeebchfeebchifeejeifelmgc
iilieiifeebcdnfeebckdefelmgckdnlifeebcdmgchfeebckdifeebckbefeebcdlmlmgchfeebc	iiieidiifeebcdnfeebckdefelmgckdnlifeebcdmgchfeebckdifeebckbefeebcflmlmgchfeebc
eebckdeieebcdeebcieebcdnfeebcdmgchfeebcebchdeefeebclnmgchfeebcdefedifedmgchfeebckdnmgchfeed	ieebcdnieebcdeebcdeebcdnfeebcdmgchfeebcebchdeefeebcdnmgchfeebcdnfedifeimgchfeebckdnmgchfeed
khheeefifeliifeebckdnlmgckdeebclmgchfeebclmgchfeebchdnfelmgchfeebcnifelmgchfeebcifeebcdniidnmgciifeebc	hheeeeififeiiifeebckdnlmgckdeebclmgchfeebclmgchfeebchdnfelmgchfeebcnifelmgchfeebcifeebcdniddnmgciifeebc
eebcdebcdjefelmgc	ieebcdebcdjefelmgc
iiiebcifelfe	eiiiebcifelfe
febchdebcdebfmgcdebcimgckifeebchfeebcemebchfelifeebcimgchfeednmgchfelmgckhnmgchdlfeebc	ifebchdebcdebfmgcdebcimgcifeebchfeebcemebchfelifeebcdmgchfeednmgchfelmgckhnmgchdlfeebc
eebcdefeebchfelmgchfeebclmgchfeebcimgchdebcbchfelmgcdebchdnfenmgchfeebceifeiheifeehdeiieelmgc	ieebcdefeebchfelmgchfeebclmgchfeebcimgchdebcbchfelmgcdebchdnfenmgchfeebceifeeheifeehdeiieelmgc
feebchdebclifeebclmgchfeebclmgchfeebchfeeifeeclmgckifelmgchfe	feebcheebclifeebclmgchfeebclmgchfeebchfeeifeeclmgckifelmgchfe
eebckifeebckdebckdjefeebckifelmgckifeebckifeelmgchfeebckifeelmgchdjeiedebchfeeeebhhieedefelmgckiieeeedjebckifeeeiieebckhhbeedefeekfelmgchdjeebckifeekde	feebckifeebckdebckdjefeebckifelmgckifeebckifeelmgchfeebckifeelmgchdjeiedebchfeeeebhiieedefelmgckiieeeedjebckifeeeifeebckhhbeedefeehfelmgchdjeebckifeede
fffeeifebcdebclifebchfeebcemgchfeebclmgchfedjebchmebceihiiifeebchclmgchfefei	fffeeifebcdebclifebchfeebcemgchfeebclmgchfedjebchbebceiiiifeebchclmgchfnfei
iifliiiihkecchdebclmgckkebchfeebcbclmgckdebckifelmgchfelmgchfeeebclmgchfeebchfeebckifeimgchifeefehifhihkebchieejlmgcfee	iiifiiiiihkecchdebclmgckebchfeebcbclmgckdebckifelmgchfelmgchfeeebclmgchfeebchfeebckifeimgchifenfehifhihkebchieejlmgcfee
iieebchdnmgchfeebchdnfehiifeebcifelmgchfeebchfeelmgc	iiieebchdnmgchfeebchdnfehiifeebcifelmgchfeebchfeelmgc
feebcdebcdnfeebcfmgchfeebchfeebcdnmebchfeebcdmgchfelmgchfe	ifeebcdebcdnfeebcfmgchfeebchfeebcdnmebchfeebcdmgchfenmgchfe
jiiiieeiieebchfeebcfmlmgckdebcdjmgchfeebcdnmgckifeebchfelmgchdnmlmgchfeebc	fbeeiiiieeifeebchfeebcdmlmgckdebcdnmgchfeebcdnmgckifeebchfelmgchdnmlmgchfeebc
bnafiifelifeebcdnifeebcdjebclmgckdjebchkdjfeebckifelmgckdnm	nbbbfiiifedifeebcdnifeebcdjebclmgckdjebchkdefeebckifelmgckdne
ckdehnlmgchdnifeebcdmgchfeebcdmebcnifelmgchfeebcdemgchfedmgc	bckdehnlmgchdnifeebcfmgchfeebcdmebcnifelmgchfeebcdnmgchfedmgc
ieebckdnmgckdnfeebclmgckifeebclmgchfeebcgckdebcimlmgckdnmgchifeebcdnmgc	iieebckdnmgcdnfeebclmgckifeebclmgchfeebcgckdebcdmlmgckdnmgchifeebcdnmgc
eednfeebciifelfelmgchfeebcdnimmifeeebcdnmgchfel	heednfeebcdifelfelmgchfeebcdndmnifeeebcdnmgchfel
iebcdebcdebefelmgckdebclmgchdnmgchfeebcdebcdmgcifeebchfeebcimgchfeeemgchfeebclifeehiibcdefeelmgc	iiebcdebcdebefelmgckdebclmgchdnmgchfeebcdebcimgcifeebchfeebcemgchfeeemgchfeebclifeeheibcdefeelmgc
ihlifeebchdebcemgcdebcieebcifeefeek	ihlifeebchdebcimgcdebcieebcifeefee
eebchfeebchdelmgchfeebchdeebckifeebckeelmgckdebckdebchfeefelmgckifeebchfeelmgckdjefelmgchife	feebchfeebchdelmgchfeebchdeebckifeebceelmgckdebckdebchfeefelmgckifeebchfeelmgckdjefelmgchife
eefeebckdeimgckdenfeebclmgckdeebclfe	feefeebckdnmgckdenfeebclmgckdeebclfe
daaa	ahaaa
fedebchifeebckdebchfeedebelmgckdjefelmgckhfeeeeelmgckifelmgchfedjebchdefeimgchhdebchfelmgck	ifedebchefeebckdebchfeedebelmgckdjefelmgckhfeeeeelmgckifelmgchfedjebchdefelmgchhdebchfelmgck
ifebcemgchdebckifeefenmgchfeelmgchfelmgchdnmgchdefeemgclifeebcgnmgchiifeebchf	nifebcemgchdebckifeefenmgchfeelmgchfelmgchdnmgchdefeemgclifeebcinmgchiifeebchf
nhhhiiiifeebciifeebckdifeebclmgcemebckifejlfeebcfmeifelmgchhednfelmgchfeebcdnmgckifehfeimlfeebcdmdnmgck	nebiiiifeebcdifeebckdefeebclmgcdmebckifejlfeebcdmeifelmgchfednfelmgchfeebcdnmgckifehfeimlfeebcdmdnmgc
eebckdnfelmgckdnmgchfeebchfeebcdnmgchfeebchdnmg	feebckdnfelmgckdnmgchfeebchfeebcdnmgchfeebchdnmg
ebckdebcimgcdebckdjebclmgckdefeebclieehdebcdefeeimgchfee	iebckdebcimgcdebckdjebclmgckdefeebclieehdebcdefeeimgchfee
fiiebcdjifeebckdjhfeeebckifeeebckdjefelmgckdjebchfelmgchfeebcdjifelmgchhfee	ifiiebcdjifeebckdjhfeeebckifeeebckdjefelmgckdjebchfelmgchfeebcdjifelmgchffee
cdebcdebebchiebckdebckdebckifeli	bcdebcdecebciebckdebckdebckifeliih
iieeifelmgchfeebcdebclmgchfeeebclmgchfeebclmgchfeefelmgchifedebcdebchfenmgchfeeimgcfeefeimgchfehifelmgc	iiieeifelmgchfeebcdebclmgchfeeebclmgchfeebclmgchfeefelmgchefedebcdebchfenmgchfeelmgcfenfeimgchfehifelmgc
ebceieebcfmgcih	febckeieebcfmgcehe
eeebckdecebmgchfeebckdebckifeelmgchfeedefejbcdebchfeeieebckd	fekebcdecefmgchfeebckdebckifeelmgchfeedefejbcdebchfeedeebckd
kfeebchefelmgchdefelmgcdefeebcbchfelmgchfeedeelmgchfjhf	fkfeebchefelmgchdefelmgckdefeebcbchfelmgchfeedeelmgchfjhf
eniiiifeliifeebckdebclmgchdebclmgchfeebcdjebcimgchfeebchfebcdjedebclmgchfelmgchfeedjfemmgc	bbiiiifeiiifeebckdebclmgchdebclmgchfeebcdjebcimgchfeebchfebcdjedebclmgchfelmgchfeednfedmgc
cdnmgchfeebcnfeebchfeebclmgcdnfeebcimlmgckifehfeeebchfelmgchmnfelmgccmgchfeednmgckdei	bcdnmgchfeebcefeebchfeebclmgckdnfeebcimlmgckifehfeeebchfelmgchbnfelmgcemgchfeednmgckdni
eebcdebckdefelmgchfelm	feebcdebckdefelmgchfelm
hhhhkiiiibifelifeehdnmgchlifelmgcdlfeebchfeimgc	hhhhceiiiibnfelifeehdnmgciifelmgcdnfeebchfedmgc
ifekchdebcemebchfelifeebckdefelifeebceiiieebckdnmebnmgchfeebchifelmgcifeebcieeb	ifekchdebcimebchfelifeebckdefelifeebceiiieebckdnmebnmgchfeebchifelmgcifeebcdmeb
mnefiifeebchdnfeebcdelmgchfeebckdlelmgcdelmgchfeebclmgchfeebchdelifeefelmgckdefeehdnmgcdelmgc	bbebfbfiiieebchdnfeebcdelmgchfeebckdfelmgckdelmgchfeebcimgchfeebchdnlifeefelmgcdefeehdnmgckdelmgc
cdebcdebeijelmgchfeebcifelmgchdeebchfejebc	bcdebcdebeijedmgchfeebcifelmgchdeebchfedebc
feefeebchnfebchiif	ifeeieebchefebciif
ibchdhdefelmgchfelmgcimgckdebchfeelmgckdjeifelmgchebchhdebchfelmgckb	iibchdldefelmgchfelmgcimgckdebchfeelmgckdjeifelmgchebchhdebchfelmgckc
feefebcifeebclmgckdebchdjebclmgchfeimgc	ifeefebcifeebclmgckdebchdjebclmgchfeimgc
ieebchdeebchdefelmgchfelifeebckdnbclmgckdebcfmlmgchfeebcfmgchfelmgckifeebc	hieebccdeebchdefelmgchfelifeebckdnbclmgckdebcfmlmgchfeebcdmgchfelmgckifeebc
ieelfeebcdnifeebckdeebchfelmgchfeebceiiehdebefelmgchfeebciifeelmgchfeeifeebch	ifeelfeebcdnifeebckdeebchfelmgchfeebceiiehdebefelmgchfeebciifeedmgchfeeifeebch
eebcdifeebcemgcddfelmgchfeebcdmgcdnmgchfehdfelmgchfeebcdeebclmgchfeebc	feebcdifeebcemgcddfelmgchfeebcemgcdnmgchfehdfelmgchfeebcdeebcemgchfeebc
iejbciffeebcdebchfeebchfeeedebckifelmgchfeebchefelmgchfeebc	fiejbciffeebcdebchfeebchfeeedebckifelmgchfeebchefelmgchfeebc
hebiiiliiihebcifeebcebclifelmgchfeebchfeeelmgchfeefeebcemgcdebckdebclmgckdebcimgchfeefelmgchfeeebchifelmgchdeebc	eneiiiliiihebclfeebcebclifelmgchfeebchfeeelmgchfeefeebcemgcdebckdebclmgckdebcimgchfeefelmgchfeeebchifelmgchdeebc
feebcifeebcenmgcefelmgciebcdefebceifeeebclmgckifeeebcimgchfeedebc	ifeebcifeebcinmgcefelmgciebcdefebceifeeebclmgckifeeebcimgchfeedebc
ilifeebcefmgchfehifeebclilmgchfeebclmgchdebebcifelmgchfeebcfmgchfelmgcdnifeebcfmlmgc	iiilifeebcelmgchfehifeebclilmgchfeebclmgchdebebcifelmgchfeebcfmgchfelmgcdnifeebcfmlmgc
ifeebcdebchdnmgchfeebclifeebcdnmgcdebchfeebcbje	nifeebcdebchdnmgchfeebclifeebcdnmgcdebchfeebcbje
eebcdeifeebchfelmgckdebchfelmgckdebcdnmgchfeebcemiieee	feebcdeifeebchfelmgckdebchfelmgckdebcdnmgchfeebcdmiieee
djbcdebcdebcifehfeebcemgci	ddjbcdebcdebcifehfeebcemgcf
ffeebchdefelmgckdjebchfeeefelmgckdebelmgchfeeeiehfekdjebchfe	iifeebchdefelmgckdjebchfeeefelmgckdefelmgchfeeeiehfeekdjebchfe
llnknlifeiifeebcdeebclifeefelmgcdmgchfeeebckifeebcdebcdmgckdebchfeebckifeelfeeimgchfeebc	iihenbiifeiifeebcdeebclifeefelmgcimgchfeeebckifeebcdebcimgckdebchfeebckifeeifeeimgchfeebc
eebckdebchdmebchfeebcdnifeefelmgchfeebcdemgckdjebchdnmgchfeebckhfeeeeii	eebckdebchdmebchfeebcdnifeefelmgchfeebcdnmgckdeebchdnmgchfeebckhfeeeniii
iifeebckdebcefelmgckdebchfjebclmgckifelmgckdebclmgchfelmgchfeebchdeeifejlmgchfelmgchfeenmgchfheibchifeeebch	iiifeebckdebcefelmgckdebchfjebclmgckifelmgckdebclmgchfelmgchfeebchdeeifejlmgchfelmgchfeenmgchfhiibchifeeebch
ieebckdefeebchfelmgchfeebcdnmlmgchfelmgchfeebcdnjjlmgcifelmgc	ifeebckdnfeebchfelmgchfeebcdnmlmgchfelmgchfeebcdnjjlmgcifelmgc
a	ha
feebckdebckiieeebckdebckifeelmgckdebcifeebckhfebc	nfeebckdebcifeeebckdebckifeelmgckdebcifeebckhfebc
iiebcdefeebchdeifeebcfmgckdefeebcdmgchfelmgckdebcfmgchfelmgc	iiiiebcdefeebchdeifeebcfmgckdefeebcdmgchielmgckdebcfmgchfelmgc
feebchdifeebclmgchdebclmgcfdfmgchfeebchfednmgchfeedifeefelmgc	ifeebchdefeebclmgchdebclmgcfdfmgchfeebchfednmgchfeelifeefelmgc
eebcebckdeebcdnmgc	eebcebckdeebcdnmgc
iifeebclmgchfeebclmgclmgchfeebcbmgckdebchfelmgchfelmgchfeebcimgchfeebcfmgc	iifeebclmgchfeebclmgclmgchfeebcimgckdebchfelmgchfelmgchfeebclmgchfeebclmgc
feebciiieejlmgckdeiiiebcimgchfeebcdmgckdnifeellihmlmgchfeebclmgchfelmgchfeebcdelmlmgchef	ifeebciiieeelmgckdeiiiebcdmgchfeebcdmgckdnifeedlihmlmgchfeebclmgchfelmgchfeebcdefmlmgchef
ifeebckdebciifeelmgckdnfelmgchfeebclmgcdnmgckidifelmgckdnmebc	iifeebckdebclifeelmgckdnfelmgchfeebclmgcdnmgckiehifelmgckdnmebc
ifeebchfeebclmgchfeefelmgc	cifeebchfeebclmgchfeefelmgc
da	aa
eheheeiifeebchdebclfeebclmgchfeeifeebcdjebceifeelmgcifelmgckdnmgchfeebchfeejlmgc	heeeeiifeebchdebclfeebclmgchfeeifeebcdjebcnifeelmgcifelmgcdnmgchfeebchfeejlmgc
feeebckdebchfieebchfeebcdifeebchfelmgc	ifeeebckdebchiieebchfeebceifeebchfelmgc
eeebchnmgchfeebcdmgcdebcfmgchfeekeifeebchfeebchfejebc	feeebchnmgchfeebcdmgcdebcemgchfeeeifeebchfeebchfejebc
feebcdebckdefeebckifeeebckdjeielmgckefeelmgckdjeebckifenmgckdeeebckifeeeiedifeejjdeehfeek	ifeebcdebckdefeebckifeeebckdjeielmgckefeelmgckdjeebckifelmgckdeeebckifeeeiedifeejjdeehfeek
eiiiieniiiifeebckdebclmgchfeebcnimlmgchfeebckdebcfmgckdnmgchfelfelmgcdifeebckdebejlmgchfeelmgckdngc	eniiifeniiiifeebckdebclmgchfeebcndmlmgchfeebckdebcfmgckdnmgchfelfelmgcdifeebckdebejlmgchfeelmgckdngc
feebclfeedebchfelmgchfeebchfeenfelelmgchdebchfeebcimgchfeimgckdebchfeeifelmgchfenmgchifeedhfeeehemgchefelmgcheifelmgchfeehfelmgc	ifeebclfeedebchfelmgchfeebchfeenfeielmgchdebchfeebcemgchfeimgckdebchfeeifelmgchfenmgchifeedhfeeehemgchefelmgchiifelmgchfeehfelmgc
hkhhhheiiifeebckdnmgckdnfelmgchfeebckdnmgckdnmgckdebckdeebckdlife	hhheiiifeebckdnmgckdnfelmgchfeebckdnmgcdnmgckdebckdeebckdnife
ieeccdebchdehbckifelmgckdjebckifelmgckhfeenmgchfeelmgckdebeelmgckdjbckifeebckhfelmgckhfeeifeeeehfe	feeccdebchdeebckifelmgckdjebckifelmgckhfeenmgchfeelmgckdebeelmgckdjbckifeebckhfelmgckffeeifeeeehfe
iliifeebclmgckfeebchfeelmhkifelmgchfeebckdjelmgchfeelmgchfelmgckifelmgchhfeebckifeefelmgchfelmilmgc	iiniifeebclmgckfeebchfeelmhkifelmgchfeebckdjelmgchfeelmgchfelmgckifelmgchhfeebcifeefelmgchfelmilmgc
hebchfeebchfeedebclmgcdebcfelmgchfeebcdebchfelmgchfeehifeehldfelmgciffelmgc	chebchfeebchfeedebclmgcdebcfelmgchfeebcdebchfelmgchfeehifeehidfelmgciffelmgc
hhhffecckffeedebcfmgckdebclifeebclmgchfeebclmgcdeebccmgchfeeebchfeelmgch	ceheeffebceifeedebcemgckdebclifeebclmgchfeebclmgcdeebcemgchfeeebchfeelmgch
ckdnelmgckdebchfeebclmgckdebckifeebckdnmgchfeebcfmgchfeednmgck	bckdnmlmgckdebchfeebclmgckdebckifeebckdnmgchfeebclmgchfeednmgck
eebceifeelchlfeedfelmgckifjeebchdjebckifelmgckhfeeelmgc	eebcdifeebchifeeefelmgckifjeebchdjebckifelmgchfeeelmgc
iiieebcdebcimgchdebcmmgclfeebcdeckifeelmgcdebchfeelmgc	diiieebcdebcimgchdebcimgclfeebcdeckifeelmgcdebchfeelmgc
hhaaa	meaaa
daaaaahh	aaaaaahhh
eebckebcdebckdelifelmgcdjebckhfelmgckifeeieiifelmgchfeebckifeeebchfjellmgckde	feebckebcdebckdelifelmgcdjebckhfelmgckifeeielifelmgcifeebckifeeebchfjellmgckde

## Sheet: Fig1e
label	trial	match rate
a	1	81.25
a	2	86.66666666666667
a	3	81.25
a	4	81.25
b	1	98.54177882464433
b	2	98.74614596934242
b	3	97.74947196179758
b	4	97.12731237202021
c	1	99.81883504676132
c	2	99.99371208913742
c	3	99.3877
c	4	99.2747
d	1	98.02726737851997
d	2	95.32094711389598
d	3	97.0914
d	4	92.33892990795995
e	1	99.52277019186702
e	2	98.52900024498622
e	3	99.06116979135615
e	4	97.62278515039549
f	1	96.21761192322464
f	2	98.32351927110929
f	3	97.86331246918928
f	4	96.85602412935654
g	1	99.7135
g	2	100
g	3	99.71264367816092
g	4	100
h	1	98.0902
h	2	98.32338729991527
h	3	97.54978009229002
h	4	99.39506886677923
i	1	90.60521188504627
i	2	81.41802626359157
i	3	78.76986340896929
i	4	90.41594114040466
j	1	89.47368421052632
j	2	94.64285714285715
j	3	94.11764705882352
j	4	100
k	1	99.31019685476173
k	2	99.86589853346636
k	3	97.82345371879558
k	4	99.77497433300985
l	1	92.37202351444746
l	2	88.58350353564025
l	3	93.54271757673945
l	4	95.26676984164204
m	1	98.67626755933462
m	2	100.00000000000001
m	3	98.66119259446158
m	4	98.68073878627969
n	1	93.4641
n	2	84.1111
n	3	86.58536585365853
n	4	80.97446077269495

## Sheet: Fig 2bc
repeat_times	rule	bird
2	Before conditioning	log003x
3	Before conditioning	log003x
3	Before conditioning	log003x
3	Before conditioning	log003x
2	Before conditioning	log003x
3	Before conditioning	log003x
4	Before conditioning	log003x
3	Before conditioning	log003x
3	Before conditioning	log003x
4	Before conditioning	log003x
3	Before conditioning	log003x
3	Before conditioning	log003x
2	Before conditioning	log003x
4	Before conditioning	log003x
3	Before conditioning	log003x
3	Before conditioning	log003x
5	Before conditioning	log003x
3	Before conditioning	log003x
3	Before conditioning	log003x
4	Before conditioning	log003x
2	Before conditioning	log003x
5	Before conditioning	log003x
3	Before conditioning	log003x
4	Before conditioning	log003x
3	Before conditioning	log003x
4	Before conditioning	log003x
4	Before conditioning	log003x
3	Before conditioning	log003x
2	Before conditioning	log003x
3	Before conditioning	log003x
3	Before conditioning	log003x
4	Before conditioning	log003x
3	Before conditioning	log003x
3	Before conditioning	log003x
4	Before conditioning	log003x
3	Before conditioning	log003x
3	Before conditioning	log003x
6	Before conditioning	log003x
4	Before conditioning	log003x
4	Before conditioning	log003x
3	Before conditioning	log003x
4	Before conditioning	log003x
3	Before conditioning	log003x
5	Before conditioning	log003x
2	Before conditioning	log003x
4	Before conditioning	log003x
4	Before conditioning	log003x
4	Before conditioning	log003x
3	Before conditioning	log003x
5	Before conditioning	log003x
3	Before conditioning	log003x
4	Before conditioning	log003x
3	Before conditioning	log003x
3	Before conditioning	log003x
5	Before conditioning	log003x
3	Before conditioning	log003x
3	Before conditioning	log003x
4	Before conditioning	log003x
3	Before conditioning	log003x
3	Before conditioning	log003x
5	Before conditioning	log003x
3	Before conditioning	log003x
2	Before conditioning	log003x
3	Before conditioning	log003x
4	Before conditioning	log003x
3	Before conditioning	log003x
3	Before conditioning	log003x
4	Before conditioning	log003x
4	Before conditioning	log003x
3	Before conditioning	log003x
6	Before conditioning	log003x
3	Before conditioning	log003x
4	Before conditioning	log003x
2	Before conditioning	log003x
4	Before conditioning	log003x
4	Before conditioning	log003x
3	Before conditioning	log003x
4	Before conditioning	log003x
3	Before conditioning	log003x
3	Before conditioning	log003x
2	Before conditioning	log003x
2	Before conditioning	log003x
3	Before conditioning	log003x
3	Before conditioning	log003x
3	Before conditioning	log003x
4	Before conditioning	log003x
2	Before conditioning	log003x
3	Before conditioning	log003x
4	Before conditioning	log003x
3	Before conditioning	log003x
3	Before conditioning	log003x
3	Before conditioning	log003x
5	Before conditioning	log003x
3	Before conditioning	log003x
4	Before conditioning	log003x
3	Before conditioning	log003x
4	Before conditioning	log003x
3	Before conditioning	log003x
2	Before conditioning	log003x
3	Before conditioning	log003x
4	After conditioning	log003x
4	After conditioning	log003x
4	After conditioning	log003x
2	After conditioning	log003x
4	After conditioning	log003x
3	After conditioning	log003x
3	After conditioning	log003x
4	After conditioning	log003x
4	After conditioning	log003x
3	After conditioning	log003x
4	After conditioning	log003x
2	After conditioning	log003x
3	After conditioning	log003x
4	After conditioning	log003x
4	After conditioning	log003x
6	After conditioning	log003x
3	After conditioning	log003x
3	After conditioning	log003x
4	After conditioning	log003x
4	After conditioning	log003x
6	After conditioning	log003x
4	After conditioning	log003x
3	After conditioning	log003x
5	After conditioning	log003x
3	After conditioning	log003x
4	After conditioning	log003x
3	After conditioning	log003x
3	After conditioning	log003x
2	After conditioning	log003x
3	After conditioning	log003x
4	After conditioning	log003x
4	After conditioning	log003x
4	After conditioning	log003x
5	After conditioning	log003x
4	After conditioning	log003x
6	After conditioning	log003x
5	After conditioning	log003x
3	After conditioning	log003x
4	After conditioning	log003x
6	After conditioning	log003x
4	After conditioning	log003x
3	After conditioning	log003x
3	After conditioning	log003x
4	After conditioning	log003x
4	After conditioning	log003x
5	After conditioning	log003x
4	After conditioning	log003x
2	After conditioning	log003x
3	After conditioning	log003x
2	After conditioning	log003x
4	After conditioning	log003x
3	After conditioning	log003x
5	After conditioning	log003x
4	After conditioning	log003x
3	After conditioning	log003x
3	After conditioning	log003x
4	After conditioning	log003x
3	After conditioning	log003x
4	After conditioning	log003x
4	After conditioning	log003x
3	After conditioning	log003x
4	After conditioning	log003x
3	After conditioning	log003x
3	After conditioning	log003x
4	After conditioning	log003x
3	After conditioning	log003x
4	After conditioning	log003x
4	After conditioning	log003x
5	After conditioning	log003x
4	After conditioning	log003x
4	After conditioning	log003x
4	After conditioning	log003x
3	After conditioning	log003x
4	After conditioning	log003x
3	After conditioning	log003x
3	After conditioning	log003x
3	After conditioning	log003x
4	After conditioning	log003x
4	After conditioning	log003x
4	After conditioning	log003x
6	After conditioning	log003x
4	After conditioning	log003x
3	After conditioning	log003x
4	After conditioning	log003x
4	After conditioning	log003x
3	After conditioning	log003x
4	After conditioning	log003x
4	After conditioning	log003x
4	After conditioning	log003x
4	After conditioning	log003x
4	After conditioning	log003x
3	After conditioning	log003x
3	After conditioning	log003x
5	After conditioning	log003x
5	After conditioning	log003x
4	After conditioning	log003x
4	After conditioning	log003x
3	After conditioning	log003x
3	After conditioning	log003x
3	After conditioning	log003x
4	Before conditioning	log026x
4	Before conditioning	log026x
3	Before conditioning	log026x
2	Before conditioning	log026x
2	Before conditioning	log026x
3	Before conditioning	log026x
3	Before conditioning	log026x
3	Before conditioning	log026x
3	Before conditioning	log026x
2	Before conditioning	log026x
3	Before conditioning	log026x
3	Before conditioning	log026x
3	Before conditioning	log026x
3	Before conditioning	log026x
3	Before conditioning	log026x
3	Before conditioning	log026x
3	Before conditioning	log026x
3	Before conditioning	log026x
3	Before conditioning	log026x
4	Before conditioning	log026x
3	Before conditioning	log026x
3	Before conditioning	log026x
3	Before conditioning	log026x
3	Before conditioning	log026x
4	Before conditioning	log026x
3	Before conditioning	log026x
3	Before conditioning	log026x
3	Before conditioning	log026x
3	Before conditioning	log026x
3	Before conditioning	log026x
3	Before conditioning	log026x
3	Before conditioning	log026x
3	Before conditioning	log026x
4	Before conditioning	log026x
3	Before conditioning	log026x
3	Before conditioning	log026x
3	Before conditioning	log026x
4	Before conditioning	log026x
3	Before conditioning	log026x
3	Before conditioning	log026x
3	Before conditioning	log026x
3	Before conditioning	log026x
2	Before conditioning	log026x
3	Before conditioning	log026x
3	Before conditioning	log026x
3	Before conditioning	log026x
3	Before conditioning	log026x
3	Before conditioning	log026x
3	Before conditioning	log026x
3	Before conditioning	log026x
3	Before conditioning	log026x
4	Before conditioning	log026x
4	Before conditioning	log026x
3	Before conditioning	log026x
3	Before conditioning	log026x
3	Before conditioning	log026x
3	Before conditioning	log026x
3	Before conditioning	log026x
3	Before conditioning	log026x
3	Before conditioning	log026x
3	Before conditioning	log026x
3	Before conditioning	log026x
3	Before conditioning	log026x
3	Before conditioning	log026x
4	Before conditioning	log026x
3	Before conditioning	log026x
3	Before conditioning	log026x
3	Before conditioning	log026x
3	Before conditioning	log026x
3	Before conditioning	log026x
3	Before conditioning	log026x
4	Before conditioning	log026x
3	Before conditioning	log026x
4	Before conditioning	log026x
3	Before conditioning	log026x
4	Before conditioning	log026x
4	Before conditioning	log026x
3	Before conditioning	log026x
3	Before conditioning	log026x
2	Before conditioning	log026x
2	Before conditioning	log026x
4	Before conditioning	log026x
3	Before conditioning	log026x
3	Before conditioning	log026x
3	Before conditioning	log026x
3	Before conditioning	log026x
3	Before conditioning	log026x
3	Before conditioning	log026x
3	Before conditioning	log026x
3	Before conditioning	log026x
2	Before conditioning	log026x
3	Before conditioning	log026x
3	Before conditioning	log026x
3	Before conditioning	log026x
3	Before conditioning	log026x
3	Before conditioning	log026x
3	Before conditioning	log026x
3	Before conditioning	log026x
2	Before conditioning	log026x
3	Before conditioning	log026x
3	After conditioning	log026x
3	After conditioning	log026x
5	After conditioning	log026x
5	After conditioning	log026x
2	After conditioning	log026x
3	After conditioning	log026x
2	After conditioning	log026x
3	After conditioning	log026x
6	After conditioning	log026x
3	After conditioning	log026x
5	After conditioning	log026x
5	After conditioning	log026x
3	After conditioning	log026x
5	After conditioning	log026x
5	After conditioning	log026x
2	After conditioning	log026x
3	After conditioning	log026x
3	After conditioning	log026x
2	After conditioning	log026x
3	After conditioning	log026x
3	After conditioning	log026x
3	After conditioning	log026x
5	After conditioning	log026x
5	After conditioning	log026x
3	After conditioning	log026x
2	After conditioning	log026x
5	After conditioning	log026x
3	After conditioning	log026x
2	After conditioning	log026x
4	After conditioning	log026x
5	After conditioning	log026x
2	After conditioning	log026x
6	After conditioning	log026x
3	After conditioning	log026x
5	After conditioning	log026x
2	After conditioning	log026x
5	After conditioning	log026x
4	After conditioning	log026x
3	After conditioning	log026x
5	After conditioning	log026x
2	After conditioning	log026x
3	After conditioning	log026x
5	After conditioning	log026x
4	After conditioning	log026x
5	After conditioning	log026x
3	After conditioning	log026x
2	After conditioning	log026x
2	After conditioning	log026x
2	After conditioning	log026x
5	After conditioning	log026x
3	After conditioning	log026x
5	After conditioning	log026x
3	After conditioning	log026x
4	After conditioning	log026x
3	After conditioning	log026x
2	After conditioning	log026x
3	After conditioning	log026x
2	After conditioning	log026x
5	After conditioning	log026x
2	After conditioning	log026x
5	After conditioning	log026x
5	After conditioning	log026x
3	After conditioning	log026x
3	After conditioning	log026x
2	After conditioning	log026x
3	After conditioning	log026x
5	After conditioning	log026x
3	After conditioning	log026x
2	After conditioning	log026x
2	After conditioning	log026x
5	After conditioning	log026x
2	After conditioning	log026x
5	After conditioning	log026x
2	After conditioning	log026x
5	After conditioning	log026x
3	After conditioning	log026x
2	After conditioning	log026x
5	After conditioning	log026x
6	After conditioning	log026x
5	After conditioning	log026x
3	After conditioning	log026x
3	After conditioning	log026x
5	After conditioning	log026x
3	After conditioning	log026x
3	After conditioning	log026x
5	After conditioning	log026x
3	After conditioning	log026x
5	After conditioning	log026x
3	After conditioning	log026x
3	After conditioning	log026x
3	After conditioning	log026x
3	After conditioning	log026x
2	After conditioning	log026x
5	After conditioning	log026x
5	After conditioning	log026x
2	After conditioning	log026x
3	After conditioning	log026x
3	After conditioning	log026x
5	After conditioning	log026x
3	After conditioning	log026x
5	Before conditioning	log047x
3	Before conditioning	log047x
3	Before conditioning	log047x
8	Before conditioning	log047x
5	Before conditioning	log047x
6	Before conditioning	log047x
4	Before conditioning	log047x
8	Before conditioning	log047x
9	Before conditioning	log047x
4	Before conditioning	log047x
5	Before conditioning	log047x
5	Before conditioning	log047x
6	Before conditioning	log047x
5	Before conditioning	log047x
5	Before conditioning	log047x
4	Before conditioning	log047x
5	Before conditioning	log047x
5	Before conditioning	log047x
6	Before conditioning	log047x
4	Before conditioning	log047x
6	Before conditioning	log047x
4	Before conditioning	log047x
6	Before conditioning	log047x
6	Before conditioning	log047x
5	Before conditioning	log047x
5	Before conditioning	log047x
4	Before conditioning	log047x
4	Before conditioning	log047x
7	Before conditioning	log047x
5	Before conditioning	log047x
4	Before conditioning	log047x
4	Before conditioning	log047x
7	Before conditioning	log047x
5	Before conditioning	log047x
6	Before conditioning	log047x
5	Before conditioning	log047x
5	Before conditioning	log047x
4	Before conditioning	log047x
6	Before conditioning	log047x
5	Before conditioning	log047x
5	Before conditioning	log047x
5	Before conditioning	log047x
3	Before conditioning	log047x
7	Before conditioning	log047x
5	Before conditioning	log047x
6	Before conditioning	log047x
5	Before conditioning	log047x
6	Before conditioning	log047x
9	Before conditioning	log047x
4	Before conditioning	log047x
5	Before conditioning	log047x
4	Before conditioning	log047x
4	Before conditioning	log047x
7	Before conditioning	log047x
3	Before conditioning	log047x
4	Before conditioning	log047x
5	Before conditioning	log047x
7	Before conditioning	log047x
4	Before conditioning	log047x
6	Before conditioning	log047x
3	Before conditioning	log047x
6	Before conditioning	log047x
4	Before conditioning	log047x
6	Before conditioning	log047x
4	Before conditioning	log047x
6	Before conditioning	log047x
6	Before conditioning	log047x
6	Before conditioning	log047x
9	Before conditioning	log047x
5	Before conditioning	log047x
6	Before conditioning	log047x
5	Before conditioning	log047x
5	Before conditioning	log047x
6	Before conditioning	log047x
4	Before conditioning	log047x
4	Before conditioning	log047x
6	Before conditioning	log047x
5	Before conditioning	log047x
5	Before conditioning	log047x
4	Before conditioning	log047x
5	Before conditioning	log047x
4	Before conditioning	log047x
4	Before conditioning	log047x
3	Before conditioning	log047x
5	Before conditioning	log047x
6	Before conditioning	log047x
5	Before conditioning	log047x
6	Before conditioning	log047x
5	Before conditioning	log047x
5	Before conditioning	log047x
5	Before conditioning	log047x
4	Before conditioning	log047x
5	Before conditioning	log047x
5	Before conditioning	log047x
5	Before conditioning	log047x
6	Before conditioning	log047x
6	Before conditioning	log047x
4	Before conditioning	log047x
5	Before conditioning	log047x
6	Before conditioning	log047x
6	After conditioning	log047x
7	After conditioning	log047x
3	After conditioning	log047x
6	After conditioning	log047x
4	After conditioning	log047x
6	After conditioning	log047x
7	After conditioning	log047x
8	After conditioning	log047x
15	After conditioning	log047x
6	After conditioning	log047x
8	After conditioning	log047x
6	After conditioning	log047x
7	After conditioning	log047x
5	After conditioning	log047x
5	After conditioning	log047x
5	After conditioning	log047x
4	After conditioning	log047x
8	After conditioning	log047x
6	After conditioning	log047x
5	After conditioning	log047x
9	After conditioning	log047x
7	After conditioning	log047x
12	After conditioning	log047x
6	After conditioning	log047x
5	After conditioning	log047x
8	After conditioning	log047x
6	After conditioning	log047x
5	After conditioning	log047x
8	After conditioning	log047x
8	After conditioning	log047x
6	After conditioning	log047x
4	After conditioning	log047x
8	After conditioning	log047x
6	After conditioning	log047x
6	After conditioning	log047x
6	After conditioning	log047x
6	After conditioning	log047x
7	After conditioning	log047x
12	After conditioning	log047x
9	After conditioning	log047x
6	After conditioning	log047x
6	After conditioning	log047x
10	After conditioning	log047x
9	After conditioning	log047x
5	After conditioning	log047x
7	After conditioning	log047x
7	After conditioning	log047x
7	After conditioning	log047x
8	After conditioning	log047x
3	After conditioning	log047x
4	After conditioning	log047x
6	After conditioning	log047x
6	After conditioning	log047x
8	After conditioning	log047x
8	After conditioning	log047x
7	After conditioning	log047x
9	After conditioning	log047x
5	After conditioning	log047x
7	After conditioning	log047x
7	After conditioning	log047x
6	After conditioning	log047x
6	After conditioning	log047x
7	After conditioning	log047x
7	After conditioning	log047x
7	After conditioning	log047x
6	After conditioning	log047x
6	After conditioning	log047x
8	After conditioning	log047x
6	After conditioning	log047x
8	After conditioning	log047x
9	After conditioning	log047x
8	After conditioning	log047x
7	After conditioning	log047x
9	After conditioning	log047x
7	After conditioning	log047x
7	After conditioning	log047x
6	After conditioning	log047x
8	After conditioning	log047x
7	After conditioning	log047x
8	After conditioning	log047x
6	After conditioning	log047x
7	After conditioning	log047x
6	After conditioning	log047x
8	After conditioning	log047x
7	After conditioning	log047x
9	After conditioning	log047x
5	After conditioning	log047x
9	After conditioning	log047x
7	After conditioning	log047x
7	After conditioning	log047x
8	After conditioning	log047x
7	After conditioning	log047x
6	After conditioning	log047x
6	After conditioning	log047x
7	After conditioning	log047x
7	After conditioning	log047x
4	After conditioning	log047x
7	After conditioning	log047x
6	After conditioning	log047x
6	After conditioning	log047x
7	Before conditioning	log049
5	Before conditioning	log049
9	Before conditioning	log049
11	Before conditioning	log049
8	Before conditioning	log049
9	Before conditioning	log049
14	Before conditioning	log049
8	Before conditioning	log049
8	Before conditioning	log049
5	Before conditioning	log049
6	Before conditioning	log049
9	Before conditioning	log049
7	Before conditioning	log049
8	Before conditioning	log049
8	Before conditioning	log049
10	Before conditioning	log049
6	Before conditioning	log049
6	Before conditioning	log049
5	Before conditioning	log049
8	Before conditioning	log049
6	Before conditioning	log049
9	Before conditioning	log049
7	Before conditioning	log049
7	Before conditioning	log049
8	Before conditioning	log049
8	Before conditioning	log049
6	Before conditioning	log049
10	Before conditioning	log049
6	Before conditioning	log049
9	Before conditioning	log049
9	Before conditioning	log049
11	Before conditioning	log049
7	Before conditioning	log049
11	Before conditioning	log049
5	Before conditioning	log049
10	Before conditioning	log049
8	Before conditioning	log049
5	Before conditioning	log049
6	Before conditioning	log049
10	Before conditioning	log049
6	Before conditioning	log049
7	Before conditioning	log049
7	Before conditioning	log049
7	Before conditioning	log049
9	Before conditioning	log049
11	Before conditioning	log049
7	Before conditioning	log049
9	Before conditioning	log049
7	Before conditioning	log049
6	Before conditioning	log049
10	Before conditioning	log049
9	Before conditioning	log049
7	Before conditioning	log049
5	Before conditioning	log049
8	Before conditioning	log049
7	Before conditioning	log049
8	Before conditioning	log049
6	Before conditioning	log049
8	Before conditioning	log049
9	Before conditioning	log049
8	Before conditioning	log049
9	Before conditioning	log049
10	Before conditioning	log049
9	Before conditioning	log049
11	Before conditioning	log049
6	Before conditioning	log049
9	Before conditioning	log049
5	Before conditioning	log049
6	Before conditioning	log049
8	Before conditioning	log049
6	Before conditioning	log049
10	Before conditioning	log049
9	Before conditioning	log049
7	Before conditioning	log049
2	Before conditioning	log049
6	Before conditioning	log049
7	Before conditioning	log049
11	Before conditioning	log049
8	Before conditioning	log049
8	Before conditioning	log049
11	Before conditioning	log049
7	Before conditioning	log049
9	Before conditioning	log049
6	Before conditioning	log049
10	Before conditioning	log049
7	Before conditioning	log049
10	Before conditioning	log049
10	Before conditioning	log049
8	Before conditioning	log049
6	Before conditioning	log049
6	Before conditioning	log049
9	Before conditioning	log049
7	Before conditioning	log049
6	Before conditioning	log049
9	Before conditioning	log049
5	Before conditioning	log049
8	Before conditioning	log049
9	Before conditioning	log049
4	Before conditioning	log049
8	Before conditioning	log049
8	After conditioning	log049
8	After conditioning	log049
6	After conditioning	log049
6	After conditioning	log049
2	After conditioning	log049
16	After conditioning	log049
9	After conditioning	log049
9	After conditioning	log049
8	After conditioning	log049
9	After conditioning	log049
7	After conditioning	log049
9	After conditioning	log049
7	After conditioning	log049
11	After conditioning	log049
7	After conditioning	log049
9	After conditioning	log049
6	After conditioning	log049
7	After conditioning	log049
9	After conditioning	log049
6	After conditioning	log049
8	After conditioning	log049
9	After conditioning	log049
6	After conditioning	log049
7	After conditioning	log049
10	After conditioning	log049
13	After conditioning	log049
9	After conditioning	log049
13	After conditioning	log049
8	After conditioning	log049
13	After conditioning	log049
8	After conditioning	log049
9	After conditioning	log049
6	After conditioning	log049
10	After conditioning	log049
7	After conditioning	log049
12	After conditioning	log049
7	After conditioning	log049
3	After conditioning	log049
6	After conditioning	log049
9	After conditioning	log049
12	After conditioning	log049
6	After conditioning	log049
11	After conditioning	log049
7	After conditioning	log049
7	After conditioning	log049
10	After conditioning	log049
7	After conditioning	log049
9	After conditioning	log049
8	After conditioning	log049
7	After conditioning	log049
7	After conditioning	log049
9	After conditioning	log049
6	After conditioning	log049
7	After conditioning	log049
7	After conditioning	log049
10	After conditioning	log049
7	After conditioning	log049
7	After conditioning	log049
5	After conditioning	log049
8	After conditioning	log049
9	After conditioning	log049
10	After conditioning	log049
7	After conditioning	log049
11	After conditioning	log049
9	After conditioning	log049
10	After conditioning	log049
10	After conditioning	log049
9	After conditioning	log049
7	After conditioning	log049
9	After conditioning	log049
11	After conditioning	log049
6	After conditioning	log049
5	After conditioning	log049
12	After conditioning	log049
4	After conditioning	log049
9	After conditioning	log049
7	After conditioning	log049
9	After conditioning	log049
7	After conditioning	log049
11	After conditioning	log049
7	After conditioning	log049
7	After conditioning	log049
9	After conditioning	log049
13	After conditioning	log049
8	After conditioning	log049
10	After conditioning	log049
11	After conditioning	log049
6	After conditioning	log049
9	After conditioning	log049
7	After conditioning	log049
6	After conditioning	log049
8	After conditioning	log049
5	After conditioning	log049
8	After conditioning	log049
8	After conditioning	log049
7	After conditioning	log049
11	After conditioning	log049
10	After conditioning	log049
7	After conditioning	log049
8	After conditioning	log049
11	Before conditioning	log052e
9	Before conditioning	log052e
6	Before conditioning	log052e
12	Before conditioning	log052e
8	Before conditioning	log052e
11	Before conditioning	log052e
10	Before conditioning	log052e
10	Before conditioning	log052e
14	Before conditioning	log052e
14	Before conditioning	log052e
14	Before conditioning	log052e
10	Before conditioning	log052e
8	Before conditioning	log052e
9	Before conditioning	log052e
7	Before conditioning	log052e
10	Before conditioning	log052e
6	Before conditioning	log052e
8	Before conditioning	log052e
10	Before conditioning	log052e
10	Before conditioning	log052e
6	Before conditioning	log052e
9	Before conditioning	log052e
9	Before conditioning	log052e
10	Before conditioning	log052e
14	Before conditioning	log052e
16	Before conditioning	log052e
11	Before conditioning	log052e
7	Before conditioning	log052e
7	Before conditioning	log052e
9	Before conditioning	log052e
7	Before conditioning	log052e
11	Before conditioning	log052e
9	Before conditioning	log052e
9	Before conditioning	log052e
10	Before conditioning	log052e
8	Before conditioning	log052e
13	Before conditioning	log052e
5	Before conditioning	log052e
12	Before conditioning	log052e
6	Before conditioning	log052e
18	Before conditioning	log052e
11	Before conditioning	log052e
11	Before conditioning	log052e
4	Before conditioning	log052e
6	Before conditioning	log052e
6	Before conditioning	log052e
15	Before conditioning	log052e
12	Before conditioning	log052e
9	Before conditioning	log052e
11	Before conditioning	log052e
8	Before conditioning	log052e
8	Before conditioning	log052e
11	Before conditioning	log052e
9	Before conditioning	log052e
13	Before conditioning	log052e
12	Before conditioning	log052e
15	Before conditioning	log052e
10	Before conditioning	log052e
9	Before conditioning	log052e
9	Before conditioning	log052e
8	Before conditioning	log052e
11	Before conditioning	log052e
13	Before conditioning	log052e
11	Before conditioning	log052e
9	Before conditioning	log052e
7	Before conditioning	log052e
14	Before conditioning	log052e
10	Before conditioning	log052e
10	Before conditioning	log052e
8	Before conditioning	log052e
12	Before conditioning	log052e
12	Before conditioning	log052e
7	Before conditioning	log052e
13	Before conditioning	log052e
13	Before conditioning	log052e
10	Before conditioning	log052e
10	Before conditioning	log052e
9	Before conditioning	log052e
6	Before conditioning	log052e
10	Before conditioning	log052e
11	Before conditioning	log052e
9	Before conditioning	log052e
13	Before conditioning	log052e
8	Before conditioning	log052e
15	Before conditioning	log052e
12	Before conditioning	log052e
9	Before conditioning	log052e
7	Before conditioning	log052e
10	Before conditioning	log052e
10	Before conditioning	log052e
9	Before conditioning	log052e
11	Before conditioning	log052e
8	Before conditioning	log052e
9	Before conditioning	log052e
11	Before conditioning	log052e
10	Before conditioning	log052e
12	Before conditioning	log052e
8	Before conditioning	log052e
11	Before conditioning	log052e
10	Before conditioning	log052e
12	After conditioning	log052e
10	After conditioning	log052e
14	After conditioning	log052e
10	After conditioning	log052e
9	After conditioning	log052e
11	After conditioning	log052e
16	After conditioning	log052e
12	After conditioning	log052e
8	After conditioning	log052e
11	After conditioning	log052e
3	After conditioning	log052e
11	After conditioning	log052e
12	After conditioning	log052e
9	After conditioning	log052e
8	After conditioning	log052e
18	After conditioning	log052e
9	After conditioning	log052e
13	After conditioning	log052e
13	After conditioning	log052e
14	After conditioning	log052e
16	After conditioning	log052e
12	After conditioning	log052e
14	After conditioning	log052e
14	After conditioning	log052e
11	After conditioning	log052e
7	After conditioning	log052e
11	After conditioning	log052e
13	After conditioning	log052e
9	After conditioning	log052e
13	After conditioning	log052e
15	After conditioning	log052e
12	After conditioning	log052e
10	After conditioning	log052e
12	After conditioning	log052e
12	After conditioning	log052e
11	After conditioning	log052e
11	After conditioning	log052e
11	After conditioning	log052e
13	After conditioning	log052e
10	After conditioning	log052e
9	After conditioning	log052e
16	After conditioning	log052e
9	After conditioning	log052e
5	After conditioning	log052e
14	After conditioning	log052e
6	After conditioning	log052e
11	After conditioning	log052e
18	After conditioning	log052e
10	After conditioning	log052e
8	After conditioning	log052e
12	After conditioning	log052e
14	After conditioning	log052e
13	After conditioning	log052e
14	After conditioning	log052e
13	After conditioning	log052e
12	After conditioning	log052e
12	After conditioning	log052e
13	After conditioning	log052e
14	After conditioning	log052e
13	After conditioning	log052e
12	After conditioning	log052e
4	After conditioning	log052e
10	After conditioning	log052e
15	After conditioning	log052e
9	After conditioning	log052e
4	After conditioning	log052e
13	After conditioning	log052e
6	After conditioning	log052e
13	After conditioning	log052e
10	After conditioning	log052e
8	After conditioning	log052e
9	After conditioning	log052e
9	After conditioning	log052e
15	After conditioning	log052e
14	After conditioning	log052e
16	After conditioning	log052e
14	After conditioning	log052e
8	After conditioning	log052e
12	After conditioning	log052e
10	After conditioning	log052e
12	After conditioning	log052e
12	After conditioning	log052e
9	After conditioning	log052e
8	After conditioning	log052e
15	After conditioning	log052e
11	After conditioning	log052e
13	After conditioning	log052e
17	After conditioning	log052e
12	After conditioning	log052e
14	After conditioning	log052e
11	After conditioning	log052e
10	After conditioning	log052e
8	After conditioning	log052e
13	After conditioning	log052e
12	After conditioning	log052e
10	After conditioning	log052e
14	After conditioning	log052e
4	After conditioning	log052e
10	After conditioning	log052e
9	After conditioning	log052e
5	Before conditioning	corpus077t
2	Before conditioning	corpus077t
10	Before conditioning	corpus077t
5	Before conditioning	corpus077t
6	Before conditioning	corpus077t
9	Before conditioning	corpus077t
8	Before conditioning	corpus077t
2	Before conditioning	corpus077t
5	Before conditioning	corpus077t
2	Before conditioning	corpus077t
4	Before conditioning	corpus077t
8	Before conditioning	corpus077t
2	Before conditioning	corpus077t
5	Before conditioning	corpus077t
2	Before conditioning	corpus077t
2	Before conditioning	corpus077t
3	Before conditioning	corpus077t
8	Before conditioning	corpus077t
7	Before conditioning	corpus077t
12	Before conditioning	corpus077t
5	Before conditioning	corpus077t
3	Before conditioning	corpus077t
2	Before conditioning	corpus077t
7	Before conditioning	corpus077t
2	Before conditioning	corpus077t
6	Before conditioning	corpus077t
2	Before conditioning	corpus077t
2	Before conditioning	corpus077t
5	Before conditioning	corpus077t
5	Before conditioning	corpus077t
4	Before conditioning	corpus077t
14	Before conditioning	corpus077t
2	Before conditioning	corpus077t
3	Before conditioning	corpus077t
4	Before conditioning	corpus077t
6	Before conditioning	corpus077t
9	Before conditioning	corpus077t
3	Before conditioning	corpus077t
2	Before conditioning	corpus077t
2	Before conditioning	corpus077t
5	Before conditioning	corpus077t
2	Before conditioning	corpus077t
7	Before conditioning	corpus077t
2	Before conditioning	corpus077t
4	Before conditioning	corpus077t
8	Before conditioning	corpus077t
7	Before conditioning	corpus077t
6	Before conditioning	corpus077t
7	Before conditioning	corpus077t
3	Before conditioning	corpus077t
12	Before conditioning	corpus077t
5	Before conditioning	corpus077t
5	Before conditioning	corpus077t
6	Before conditioning	corpus077t
7	Before conditioning	corpus077t
3	Before conditioning	corpus077t
3	Before conditioning	corpus077t
6	Before conditioning	corpus077t
6	Before conditioning	corpus077t
3	Before conditioning	corpus077t
8	Before conditioning	corpus077t
2	Before conditioning	corpus077t
6	Before conditioning	corpus077t
6	Before conditioning	corpus077t
3	Before conditioning	corpus077t
5	Before conditioning	corpus077t
4	Before conditioning	corpus077t
9	Before conditioning	corpus077t
6	Before conditioning	corpus077t
6	Before conditioning	corpus077t
8	Before conditioning	corpus077t
2	Before conditioning	corpus077t
4	Before conditioning	corpus077t
4	Before conditioning	corpus077t
2	Before conditioning	corpus077t
4	Before conditioning	corpus077t
2	Before conditioning	corpus077t
8	Before conditioning	corpus077t
4	Before conditioning	corpus077t
4	Before conditioning	corpus077t
6	Before conditioning	corpus077t
2	Before conditioning	corpus077t
2	Before conditioning	corpus077t
3	Before conditioning	corpus077t
7	Before conditioning	corpus077t
9	Before conditioning	corpus077t
9	Before conditioning	corpus077t
2	Before conditioning	corpus077t
6	Before conditioning	corpus077t
5	Before conditioning	corpus077t
3	Before conditioning	corpus077t
4	Before conditioning	corpus077t
5	Before conditioning	corpus077t
7	Before conditioning	corpus077t
7	Before conditioning	corpus077t
2	Before conditioning	corpus077t
9	Before conditioning	corpus077t
3	Before conditioning	corpus077t
6	Before conditioning	corpus077t
2	Before conditioning	corpus077t
2	After conditioning	corpus077t
10	After conditioning	corpus077t
5	After conditioning	corpus077t
5	After conditioning	corpus077t
6	After conditioning	corpus077t
2	After conditioning	corpus077t
10	After conditioning	corpus077t
9	After conditioning	corpus077t
7	After conditioning	corpus077t
7	After conditioning	corpus077t
3	After conditioning	corpus077t
6	After conditioning	corpus077t
2	After conditioning	corpus077t
7	After conditioning	corpus077t
4	After conditioning	corpus077t
9	After conditioning	corpus077t
12	After conditioning	corpus077t
6	After conditioning	corpus077t
8	After conditioning	corpus077t
7	After conditioning	corpus077t
2	After conditioning	corpus077t
9	After conditioning	corpus077t
4	After conditioning	corpus077t
7	After conditioning	corpus077t
8	After conditioning	corpus077t
9	After conditioning	corpus077t
10	After conditioning	corpus077t
3	After conditioning	corpus077t
6	After conditioning	corpus077t
5	After conditioning	corpus077t
8	After conditioning	corpus077t
11	After conditioning	corpus077t
2	After conditioning	corpus077t
2	After conditioning	corpus077t
6	After conditioning	corpus077t
6	After conditioning	corpus077t
2	After conditioning	corpus077t
4	After conditioning	corpus077t
8	After conditioning	corpus077t
4	After conditioning	corpus077t
10	After conditioning	corpus077t
6	After conditioning	corpus077t
7	After conditioning	corpus077t
8	After conditioning	corpus077t
6	After conditioning	corpus077t
2	After conditioning	corpus077t
2	After conditioning	corpus077t
2	After conditioning	corpus077t
11	After conditioning	corpus077t
7	After conditioning	corpus077t
5	After conditioning	corpus077t
2	After conditioning	corpus077t
3	After conditioning	corpus077t
2	After conditioning	corpus077t
5	After conditioning	corpus077t
2	After conditioning	corpus077t
10	After conditioning	corpus077t
2	After conditioning	corpus077t
4	After conditioning	corpus077t
8	After conditioning	corpus077t
4	After conditioning	corpus077t
2	After conditioning	corpus077t
2	After conditioning	corpus077t
7	After conditioning	corpus077t
5	After conditioning	corpus077t
6	After conditioning	corpus077t
2	After conditioning	corpus077t
9	After conditioning	corpus077t
2	After conditioning	corpus077t
3	After conditioning	corpus077t
6	After conditioning	corpus077t
4	After conditioning	corpus077t
2	After conditioning	corpus077t
4	After conditioning	corpus077t
5	After conditioning	corpus077t
6	After conditioning	corpus077t
8	After conditioning	corpus077t
6	After conditioning	corpus077t
4	After conditioning	corpus077t
2	After conditioning	corpus077t
6	After conditioning	corpus077t
4	After conditioning	corpus077t
5	After conditioning	corpus077t
2	After conditioning	corpus077t
5	After conditioning	corpus077t
4	After conditioning	corpus077t
8	After conditioning	corpus077t
9	After conditioning	corpus077t
3	After conditioning	corpus077t
3	After conditioning	corpus077t
10	After conditioning	corpus077t
5	After conditioning	corpus077t
12	After conditioning	corpus077t
5	After conditioning	corpus077t
8	After conditioning	corpus077t
2	After conditioning	corpus077t
5	After conditioning	corpus077t
2	After conditioning	corpus077t
4	After conditioning	corpus077t
5	After conditioning	corpus077t
6	Before conditioning	log121x
4	Before conditioning	log121x
4	Before conditioning	log121x
4	Before conditioning	log121x
2	Before conditioning	log121x
4	Before conditioning	log121x
4	Before conditioning	log121x
5	Before conditioning	log121x
4	Before conditioning	log121x
4	Before conditioning	log121x
3	Before conditioning	log121x
6	Before conditioning	log121x
3	Before conditioning	log121x
4	Before conditioning	log121x
4	Before conditioning	log121x
5	Before conditioning	log121x
5	Before conditioning	log121x
4	Before conditioning	log121x
8	Before conditioning	log121x
6	Before conditioning	log121x
4	Before conditioning	log121x
5	Before conditioning	log121x
4	Before conditioning	log121x
6	Before conditioning	log121x
4	Before conditioning	log121x
5	Before conditioning	log121x
4	Before conditioning	log121x
3	Before conditioning	log121x
3	Before conditioning	log121x
4	Before conditioning	log121x
3	Before conditioning	log121x
3	Before conditioning	log121x
4	Before conditioning	log121x
5	Before conditioning	log121x
5	Before conditioning	log121x
2	Before conditioning	log121x
4	Before conditioning	log121x
5	Before conditioning	log121x
4	Before conditioning	log121x
4	Before conditioning	log121x
6	Before conditioning	log121x
6	Before conditioning	log121x
6	Before conditioning	log121x
5	Before conditioning	log121x
3	Before conditioning	log121x
5	Before conditioning	log121x
3	Before conditioning	log121x
3	Before conditioning	log121x
3	Before conditioning	log121x
3	Before conditioning	log121x
4	Before conditioning	log121x
5	Before conditioning	log121x
3	Before conditioning	log121x
4	Before conditioning	log121x
4	Before conditioning	log121x
4	Before conditioning	log121x
4	Before conditioning	log121x
5	Before conditioning	log121x
7	Before conditioning	log121x
4	Before conditioning	log121x
5	Before conditioning	log121x
4	Before conditioning	log121x
5	Before conditioning	log121x
2	Before conditioning	log121x
3	Before conditioning	log121x
5	Before conditioning	log121x
4	Before conditioning	log121x
3	Before conditioning	log121x
3	Before conditioning	log121x
6	Before conditioning	log121x
5	Before conditioning	log121x
5	Before conditioning	log121x
6	Before conditioning	log121x
6	Before conditioning	log121x
5	Before conditioning	log121x
4	Before conditioning	log121x
6	Before conditioning	log121x
4	Before conditioning	log121x
4	Before conditioning	log121x
3	Before conditioning	log121x
4	Before conditioning	log121x
6	Before conditioning	log121x
3	Before conditioning	log121x
4	Before conditioning	log121x
6	Before conditioning	log121x
5	Before conditioning	log121x
7	Before conditioning	log121x
5	Before conditioning	log121x
3	Before conditioning	log121x
5	Before conditioning	log121x
3	Before conditioning	log121x
5	Before conditioning	log121x
6	Before conditioning	log121x
5	Before conditioning	log121x
4	Before conditioning	log121x
4	Before conditioning	log121x
6	Before conditioning	log121x
3	Before conditioning	log121x
3	Before conditioning	log121x
5	Before conditioning	log121x
7	After conditioning	log121x
5	After conditioning	log121x
5	After conditioning	log121x
4	After conditioning	log121x
7	After conditioning	log121x
6	After conditioning	log121x
6	After conditioning	log121x
5	After conditioning	log121x
4	After conditioning	log121x
5	After conditioning	log121x
5	After conditioning	log121x
4	After conditioning	log121x
4	After conditioning	log121x
4	After conditioning	log121x
5	After conditioning	log121x
5	After conditioning	log121x
4	After conditioning	log121x
4	After conditioning	log121x
4	After conditioning	log121x
5	After conditioning	log121x
4	After conditioning	log121x
4	After conditioning	log121x
4	After conditioning	log121x
5	After conditioning	log121x
5	After conditioning	log121x
5	After conditioning	log121x
5	After conditioning	log121x
4	After conditioning	log121x
3	After conditioning	log121x
5	After conditioning	log121x
4	After conditioning	log121x
3	After conditioning	log121x
4	After conditioning	log121x
3	After conditioning	log121x
5	After conditioning	log121x
6	After conditioning	log121x
4	After conditioning	log121x
5	After conditioning	log121x
6	After conditioning	log121x
4	After conditioning	log121x
4	After conditioning	log121x
5	After conditioning	log121x
4	After conditioning	log121x
4	After conditioning	log121x
5	After conditioning	log121x
6	After conditioning	log121x
4	After conditioning	log121x
5	After conditioning	log121x
5	After conditioning	log121x
4	After conditioning	log121x
4	After conditioning	log121x
3	After conditioning	log121x
5	After conditioning	log121x
6	After conditioning	log121x
4	After conditioning	log121x
7	After conditioning	log121x
3	After conditioning	log121x
7	After conditioning	log121x
2	After conditioning	log121x
5	After conditioning	log121x
6	After conditioning	log121x
5	After conditioning	log121x
7	After conditioning	log121x
4	After conditioning	log121x
3	After conditioning	log121x
5	After conditioning	log121x
5	After conditioning	log121x
4	After conditioning	log121x
8	After conditioning	log121x
4	After conditioning	log121x
4	After conditioning	log121x
6	After conditioning	log121x
4	After conditioning	log121x
5	After conditioning	log121x
6	After conditioning	log121x
4	After conditioning	log121x
2	After conditioning	log121x
4	After conditioning	log121x
5	After conditioning	log121x
6	After conditioning	log121x
4	After conditioning	log121x
4	After conditioning	log121x
4	After conditioning	log121x
4	After conditioning	log121x
4	After conditioning	log121x
4	After conditioning	log121x
3	After conditioning	log121x
5	After conditioning	log121x
5	After conditioning	log121x
6	After conditioning	log121x
4	After conditioning	log121x
6	After conditioning	log121x
6	After conditioning	log121x
5	After conditioning	log121x
4	After conditioning	log121x
6	After conditioning	log121x
5	After conditioning	log121x
4	After conditioning	log121x
3	After conditioning	log121x
6	After conditioning	log121x
5	Before conditioning	log144x
6	Before conditioning	log144x
6	Before conditioning	log144x
3	Before conditioning	log144x
6	Before conditioning	log144x
4	Before conditioning	log144x
5	Before conditioning	log144x
6	Before conditioning	log144x
7	Before conditioning	log144x
3	Before conditioning	log144x
5	Before conditioning	log144x
6	Before conditioning	log144x
4	Before conditioning	log144x
5	Before conditioning	log144x
5	Before conditioning	log144x
6	Before conditioning	log144x
7	Before conditioning	log144x
4	Before conditioning	log144x
7	Before conditioning	log144x
5	Before conditioning	log144x
7	Before conditioning	log144x
5	Before conditioning	log144x
4	Before conditioning	log144x
5	Before conditioning	log144x
4	Before conditioning	log144x
6	Before conditioning	log144x
8	Before conditioning	log144x
6	Before conditioning	log144x
7	Before conditioning	log144x
7	Before conditioning	log144x
4	Before conditioning	log144x
5	Before conditioning	log144x
8	Before conditioning	log144x
6	Before conditioning	log144x
5	Before conditioning	log144x
7	Before conditioning	log144x
5	Before conditioning	log144x
5	Before conditioning	log144x
6	Before conditioning	log144x
7	Before conditioning	log144x
4	Before conditioning	log144x
5	Before conditioning	log144x
4	Before conditioning	log144x
5	Before conditioning	log144x
5	Before conditioning	log144x
5	Before conditioning	log144x
5	Before conditioning	log144x
5	Before conditioning	log144x
6	Before conditioning	log144x
5	Before conditioning	log144x
6	Before conditioning	log144x
6	Before conditioning	log144x
6	Before conditioning	log144x
5	Before conditioning	log144x
8	Before conditioning	log144x
4	Before conditioning	log144x
5	Before conditioning	log144x
8	Before conditioning	log144x
5	Before conditioning	log144x
6	Before conditioning	log144x
5	Before conditioning	log144x
6	Before conditioning	log144x
2	Before conditioning	log144x
7	Before conditioning	log144x
3	Before conditioning	log144x
6	Before conditioning	log144x
5	Before conditioning	log144x
5	Before conditioning	log144x
5	Before conditioning	log144x
4	Before conditioning	log144x
5	Before conditioning	log144x
4	Before conditioning	log144x
4	Before conditioning	log144x
6	Before conditioning	log144x
6	Before conditioning	log144x
5	Before conditioning	log144x
8	Before conditioning	log144x
4	Before conditioning	log144x
5	Before conditioning	log144x
5	Before conditioning	log144x
5	Before conditioning	log144x
5	Before conditioning	log144x
6	Before conditioning	log144x
5	Before conditioning	log144x
5	Before conditioning	log144x
7	Before conditioning	log144x
6	Before conditioning	log144x
5	Before conditioning	log144x
6	Before conditioning	log144x
5	Before conditioning	log144x
6	Before conditioning	log144x
5	Before conditioning	log144x
5	Before conditioning	log144x
4	Before conditioning	log144x
6	Before conditioning	log144x
5	Before conditioning	log144x
5	Before conditioning	log144x
4	Before conditioning	log144x
7	Before conditioning	log144x
5	Before conditioning	log144x
4	After conditioning	log144x
3	After conditioning	log144x
6	After conditioning	log144x
5	After conditioning	log144x
5	After conditioning	log144x
5	After conditioning	log144x
6	After conditioning	log144x
5	After conditioning	log144x
6	After conditioning	log144x
6	After conditioning	log144x
6	After conditioning	log144x
3	After conditioning	log144x
5	After conditioning	log144x
6	After conditioning	log144x
5	After conditioning	log144x
5	After conditioning	log144x
4	After conditioning	log144x
4	After conditioning	log144x
6	After conditioning	log144x
5	After conditioning	log144x
5	After conditioning	log144x
5	After conditioning	log144x
4	After conditioning	log144x
6	After conditioning	log144x
6	After conditioning	log144x
5	After conditioning	log144x
4	After conditioning	log144x
5	After conditioning	log144x
5	After conditioning	log144x
5	After conditioning	log144x
6	After conditioning	log144x
6	After conditioning	log144x
6	After conditioning	log144x
5	After conditioning	log144x
5	After conditioning	log144x
5	After conditioning	log144x
5	After conditioning	log144x
4	After conditioning	log144x
5	After conditioning	log144x
4	After conditioning	log144x
6	After conditioning	log144x
5	After conditioning	log144x
6	After conditioning	log144x
6	After conditioning	log144x
5	After conditioning	log144x
5	After conditioning	log144x
5	After conditioning	log144x
4	After conditioning	log144x
5	After conditioning	log144x
7	After conditioning	log144x
5	After conditioning	log144x
5	After conditioning	log144x
5	After conditioning	log144x
5	After conditioning	log144x
6	After conditioning	log144x
6	After conditioning	log144x
6	After conditioning	log144x
5	After conditioning	log144x
4	After conditioning	log144x
4	After conditioning	log144x
5	After conditioning	log144x
6	After conditioning	log144x
6	After conditioning	log144x
5	After conditioning	log144x
5	After conditioning	log144x
5	After conditioning	log144x
5	After conditioning	log144x
6	After conditioning	log144x
6	After conditioning	log144x
5	After conditioning	log144x
6	After conditioning	log144x
5	After conditioning	log144x
5	After conditioning	log144x
5	After conditioning	log144x
6	After conditioning	log144x
6	After conditioning	log144x
5	After conditioning	log144x
5	After conditioning	log144x
6	After conditioning	log144x
7	After conditioning	log144x
5	After conditioning	log144x
6	After conditioning	log144x
4	After conditioning	log144x
4	After conditioning	log144x
4	After conditioning	log144x
5	After conditioning	log144x
6	After conditioning	log144x
5	After conditioning	log144x
6	After conditioning	log144x
5	After conditioning	log144x
6	After conditioning	log144x
7	After conditioning	log144x
6	After conditioning	log144x
5	After conditioning	log144x
6	After conditioning	log144x
6	After conditioning	log144x
5	After conditioning	log144x
4	After conditioning	log144x
6	After conditioning	log144x
5	After conditioning	log144x
2	Before conditioning	log130x
2	Before conditioning	log130x
2	Before conditioning	log130x
2	Before conditioning	log130x
3	Before conditioning	log130x
3	Before conditioning	log130x
2	Before conditioning	log130x
2	Before conditioning	log130x
2	Before conditioning	log130x
2	Before conditioning	log130x
2	Before conditioning	log130x
2	Before conditioning	log130x
2	Before conditioning	log130x
2	Before conditioning	log130x
2	Before conditioning	log130x
2	Before conditioning	log130x
3	Before conditioning	log130x
2	Before conditioning	log130x
2	Before conditioning	log130x
2	Before conditioning	log130x
2	Before conditioning	log130x
2	Before conditioning	log130x
2	Before conditioning	log130x
2	Before conditioning	log130x
3	Before conditioning	log130x
2	Before conditioning	log130x
2	Before conditioning	log130x
2	Before conditioning	log130x
2	Before conditioning	log130x
2	Before conditioning	log130x
2	Before conditioning	log130x
2	Before conditioning	log130x
3	Before conditioning	log130x
2	Before conditioning	log130x
2	Before conditioning	log130x
2	Before conditioning	log130x
2	Before conditioning	log130x
3	Before conditioning	log130x
3	Before conditioning	log130x
2	Before conditioning	log130x
2	Before conditioning	log130x
3	Before conditioning	log130x
3	Before conditioning	log130x
2	Before conditioning	log130x
2	Before conditioning	log130x
3	Before conditioning	log130x
2	Before conditioning	log130x
3	Before conditioning	log130x
2	Before conditioning	log130x
2	Before conditioning	log130x
3	Before conditioning	log130x
2	Before conditioning	log130x
3	Before conditioning	log130x
2	Before conditioning	log130x
2	Before conditioning	log130x
3	Before conditioning	log130x
2	Before conditioning	log130x
2	Before conditioning	log130x
3	Before conditioning	log130x
2	Before conditioning	log130x
2	Before conditioning	log130x
2	Before conditioning	log130x
2	Before conditioning	log130x
2	Before conditioning	log130x
2	Before conditioning	log130x
3	Before conditioning	log130x
2	Before conditioning	log130x
2	Before conditioning	log130x
2	Before conditioning	log130x
2	Before conditioning	log130x
2	Before conditioning	log130x
2	Before conditioning	log130x
2	Before conditioning	log130x
2	Before conditioning	log130x
3	Before conditioning	log130x
2	Before conditioning	log130x
2	Before conditioning	log130x
3	Before conditioning	log130x
2	Before conditioning	log130x
2	Before conditioning	log130x
2	Before conditioning	log130x
3	Before conditioning	log130x
2	Before conditioning	log130x
2	Before conditioning	log130x
3	Before conditioning	log130x
3	Before conditioning	log130x
2	Before conditioning	log130x
3	Before conditioning	log130x
2	Before conditioning	log130x
3	Before conditioning	log130x
2	Before conditioning	log130x
2	Before conditioning	log130x
3	Before conditioning	log130x
3	Before conditioning	log130x
3	Before conditioning	log130x
2	Before conditioning	log130x
2	Before conditioning	log130x
2	Before conditioning	log130x
2	Before conditioning	log130x
2	Before conditioning	log130x
7	After conditioning	log130x
6	After conditioning	log130x
4	After conditioning	log130x
6	After conditioning	log130x
2	After conditioning	log130x
2	After conditioning	log130x
7	After conditioning	log130x
4	After conditioning	log130x
5	After conditioning	log130x
3	After conditioning	log130x
3	After conditioning	log130x
3	After conditioning	log130x
3	After conditioning	log130x
5	After conditioning	log130x
6	After conditioning	log130x
3	After conditioning	log130x
14	After conditioning	log130x
5	After conditioning	log130x
5	After conditioning	log130x
4	After conditioning	log130x
3	After conditioning	log130x
5	After conditioning	log130x
2	After conditioning	log130x
2	After conditioning	log130x
3	After conditioning	log130x
2	After conditioning	log130x
6	After conditioning	log130x
2	After conditioning	log130x
2	After conditioning	log130x
2	After conditioning	log130x
2	After conditioning	log130x
6	After conditioning	log130x
6	After conditioning	log130x
4	After conditioning	log130x
5	After conditioning	log130x
3	After conditioning	log130x
2	After conditioning	log130x
4	After conditioning	log130x
3	After conditioning	log130x
6	After conditioning	log130x
2	After conditioning	log130x
3	After conditioning	log130x
4	After conditioning	log130x
2	After conditioning	log130x
2	After conditioning	log130x
3	After conditioning	log130x
4	After conditioning	log130x
6	After conditioning	log130x
3	After conditioning	log130x
3	After conditioning	log130x
8	After conditioning	log130x
7	After conditioning	log130x
6	After conditioning	log130x
3	After conditioning	log130x
3	After conditioning	log130x
2	After conditioning	log130x
3	After conditioning	log130x
6	After conditioning	log130x
4	After conditioning	log130x
5	After conditioning	log130x
3	After conditioning	log130x
2	After conditioning	log130x
6	After conditioning	log130x
2	After conditioning	log130x
3	After conditioning	log130x
3	After conditioning	log130x
4	After conditioning	log130x
5	After conditioning	log130x
8	After conditioning	log130x
2	After conditioning	log130x
2	After conditioning	log130x
6	After conditioning	log130x
5	After conditioning	log130x
3	After conditioning	log130x
3	After conditioning	log130x
5	After conditioning	log130x
3	After conditioning	log130x
5	After conditioning	log130x
6	After conditioning	log130x
7	After conditioning	log130x
5	After conditioning	log130x
3	After conditioning	log130x
3	After conditioning	log130x
2	After conditioning	log130x
4	After conditioning	log130x
7	After conditioning	log130x
2	After conditioning	log130x
4	After conditioning	log130x
7	After conditioning	log130x
4	After conditioning	log130x
7	After conditioning	log130x
4	After conditioning	log130x
5	After conditioning	log130x
4	After conditioning	log130x
4	After conditioning	log130x
2	After conditioning	log130x
5	After conditioning	log130x
8	After conditioning	log130x
7	After conditioning	log130x
5	After conditioning	log130x

## Sheet: Fig2d
repeat_times	rule	bird
6	no_cond_1	log052
8	no_cond_1	log052
8	no_cond_1	log052
10	no_cond_1	log052
7	no_cond_1	log052
10	no_cond_1	log052
2	no_cond_1	log052
6	no_cond_1	log052
10	no_cond_1	log052
6	no_cond_1	log052
11	no_cond_1	log052
7	no_cond_1	log052
8	no_cond_1	log052
7	no_cond_1	log052
11	no_cond_1	log052
6	no_cond_1	log052
7	no_cond_1	log052
7	no_cond_1	log052
8	no_cond_1	log052
7	no_cond_1	log052
7	no_cond_1	log052
8	no_cond_1	log052
9	no_cond_1	log052
9	no_cond_1	log052
12	no_cond_1	log052
6	no_cond_1	log052
9	no_cond_1	log052
8	no_cond_1	log052
8	no_cond_1	log052
7	no_cond_1	log052
7	no_cond_1	log052
7	no_cond_1	log052
7	no_cond_1	log052
7	no_cond_1	log052
7	no_cond_1	log052
10	no_cond_1	log052
7	no_cond_1	log052
5	no_cond_1	log052
9	no_cond_1	log052
7	no_cond_1	log052
8	no_cond_1	log052
7	no_cond_1	log052
8	no_cond_1	log052
6	no_cond_1	log052
8	no_cond_1	log052
11	no_cond_1	log052
7	no_cond_1	log052
7	no_cond_1	log052
10	no_cond_1	log052
9	no_cond_1	log052
4	no_cond_1	log052
7	no_cond_1	log052
5	no_cond_1	log052
5	no_cond_1	log052
10	no_cond_1	log052
6	no_cond_1	log052
6	no_cond_1	log052
7	no_cond_1	log052
8	no_cond_1	log052
7	no_cond_1	log052
9	no_cond_1	log052
10	no_cond_1	log052
7	no_cond_1	log052
6	no_cond_1	log052
6	no_cond_1	log052
9	no_cond_1	log052
9	no_cond_1	log052
10	no_cond_1	log052
6	no_cond_1	log052
12	no_cond_1	log052
9	no_cond_1	log052
7	no_cond_1	log052
10	no_cond_1	log052
6	no_cond_1	log052
9	no_cond_1	log052
7	no_cond_1	log052
10	no_cond_1	log052
6	no_cond_1	log052
11	no_cond_1	log052
7	no_cond_1	log052
8	no_cond_1	log052
7	no_cond_1	log052
8	no_cond_1	log052
6	no_cond_1	log052
10	no_cond_1	log052
6	no_cond_1	log052
7	no_cond_1	log052
7	no_cond_1	log052
8	no_cond_1	log052
10	no_cond_1	log052
6	no_cond_1	log052
8	no_cond_1	log052
6	no_cond_1	log052
7	no_cond_1	log052
9	no_cond_1	log052
6	no_cond_1	log052
6	no_cond_1	log052
6	no_cond_1	log052
7	no_cond_1	log052
3	no_cond_1	log052
10	no_cond_2	log052
6	no_cond_2	log052
7	no_cond_2	log052
13	no_cond_2	log052
5	no_cond_2	log052
3	no_cond_2	log052
12	no_cond_2	log052
10	no_cond_2	log052
3	no_cond_2	log052
4	no_cond_2	log052
6	no_cond_2	log052
4	no_cond_2	log052
4	no_cond_2	log052
8	no_cond_2	log052
8	no_cond_2	log052
12	no_cond_2	log052
5	no_cond_2	log052
9	no_cond_2	log052
4	no_cond_2	log052
10	no_cond_2	log052
10	no_cond_2	log052
9	no_cond_2	log052
8	no_cond_2	log052
8	no_cond_2	log052
12	no_cond_2	log052
6	no_cond_2	log052
9	no_cond_2	log052
9	no_cond_2	log052
11	no_cond_2	log052
11	no_cond_2	log052
13	no_cond_2	log052
10	no_cond_2	log052
9	no_cond_2	log052
7	no_cond_2	log052
5	no_cond_2	log052
6	no_cond_2	log052
9	no_cond_2	log052
7	no_cond_2	log052
8	no_cond_2	log052
11	no_cond_2	log052
10	no_cond_2	log052
2	no_cond_2	log052
7	no_cond_2	log052
9	no_cond_2	log052
8	no_cond_2	log052
5	no_cond_2	log052
8	no_cond_2	log052
5	no_cond_2	log052
9	no_cond_2	log052
8	no_cond_2	log052
8	no_cond_2	log052
9	no_cond_2	log052
4	no_cond_2	log052
12	no_cond_2	log052
8	no_cond_2	log052
8	no_cond_2	log052
8	no_cond_2	log052
10	no_cond_2	log052
4	no_cond_2	log052
7	no_cond_2	log052
6	no_cond_2	log052
7	no_cond_2	log052
9	no_cond_2	log052
8	no_cond_2	log052
6	no_cond_2	log052
10	no_cond_2	log052
7	no_cond_2	log052
11	no_cond_2	log052
6	no_cond_2	log052
5	no_cond_2	log052
3	no_cond_2	log052
9	no_cond_2	log052
5	no_cond_2	log052
9	no_cond_2	log052
6	no_cond_2	log052
7	no_cond_2	log052
4	no_cond_2	log052
5	no_cond_2	log052
6	no_cond_2	log052
8	no_cond_2	log052
4	no_cond_2	log052
6	no_cond_2	log052
6	no_cond_2	log052
6	no_cond_2	log052
6	no_cond_2	log052
5	no_cond_2	log052
7	no_cond_2	log052
4	no_cond_2	log052
7	no_cond_2	log052
6	no_cond_2	log052
9	no_cond_2	log052
10	no_cond_2	log052
3	no_cond_2	log052
9	no_cond_2	log052
11	no_cond_2	log052
8	no_cond_2	log052
10	no_cond_2	log052
6	no_cond_2	log052
7	no_cond_2	log052
7	no_cond_2	log052
12	no_cond_1	corpus33
14	no_cond_1	corpus33
12	no_cond_1	corpus33
15	no_cond_1	corpus33
14	no_cond_1	corpus33
8	no_cond_1	corpus33
10	no_cond_1	corpus33
13	no_cond_1	corpus33
12	no_cond_1	corpus33
7	no_cond_1	corpus33
14	no_cond_1	corpus33
13	no_cond_1	corpus33
16	no_cond_1	corpus33
12	no_cond_1	corpus33
12	no_cond_1	corpus33
14	no_cond_1	corpus33
16	no_cond_1	corpus33
8	no_cond_1	corpus33
12	no_cond_1	corpus33
5	no_cond_1	corpus33
14	no_cond_1	corpus33
16	no_cond_1	corpus33
9	no_cond_1	corpus33
15	no_cond_1	corpus33
12	no_cond_1	corpus33
10	no_cond_1	corpus33
11	no_cond_1	corpus33
14	no_cond_1	corpus33
8	no_cond_1	corpus33
12	no_cond_1	corpus33
12	no_cond_1	corpus33
13	no_cond_1	corpus33
16	no_cond_1	corpus33
14	no_cond_1	corpus33
11	no_cond_1	corpus33
10	no_cond_1	corpus33
2	no_cond_1	corpus33
10	no_cond_1	corpus33
12	no_cond_1	corpus33
13	no_cond_1	corpus33
12	no_cond_1	corpus33
11	no_cond_1	corpus33
10	no_cond_1	corpus33
14	no_cond_1	corpus33
12	no_cond_1	corpus33
13	no_cond_1	corpus33
9	no_cond_1	corpus33
17	no_cond_1	corpus33
9	no_cond_1	corpus33
2	no_cond_1	corpus33
11	no_cond_1	corpus33
14	no_cond_1	corpus33
10	no_cond_1	corpus33
18	no_cond_1	corpus33
11	no_cond_1	corpus33
10	no_cond_1	corpus33
13	no_cond_1	corpus33
15	no_cond_1	corpus33
8	no_cond_1	corpus33
11	no_cond_1	corpus33
14	no_cond_1	corpus33
11	no_cond_1	corpus33
15	no_cond_1	corpus33
12	no_cond_1	corpus33
7	no_cond_1	corpus33
13	no_cond_1	corpus33
13	no_cond_1	corpus33
13	no_cond_1	corpus33
9	no_cond_1	corpus33
15	no_cond_1	corpus33
10	no_cond_1	corpus33
14	no_cond_1	corpus33
14	no_cond_1	corpus33
18	no_cond_1	corpus33
12	no_cond_1	corpus33
11	no_cond_1	corpus33
15	no_cond_1	corpus33
9	no_cond_1	corpus33
13	no_cond_1	corpus33
10	no_cond_1	corpus33
10	no_cond_1	corpus33
7	no_cond_1	corpus33
11	no_cond_1	corpus33
12	no_cond_1	corpus33
13	no_cond_1	corpus33
11	no_cond_1	corpus33
10	no_cond_1	corpus33
13	no_cond_1	corpus33
13	no_cond_1	corpus33
11	no_cond_1	corpus33
15	no_cond_1	corpus33
13	no_cond_1	corpus33
9	no_cond_1	corpus33
11	no_cond_1	corpus33
13	no_cond_1	corpus33
15	no_cond_1	corpus33
12	no_cond_1	corpus33
15	no_cond_1	corpus33
15	no_cond_1	corpus33
14	no_cond_1	corpus33
9	no_cond_2	corpus33
12	no_cond_2	corpus33
15	no_cond_2	corpus33
11	no_cond_2	corpus33
8	no_cond_2	corpus33
12	no_cond_2	corpus33
11	no_cond_2	corpus33
13	no_cond_2	corpus33
11	no_cond_2	corpus33
14	no_cond_2	corpus33
8	no_cond_2	corpus33
9	no_cond_2	corpus33
12	no_cond_2	corpus33
9	no_cond_2	corpus33
17	no_cond_2	corpus33
11	no_cond_2	corpus33
13	no_cond_2	corpus33
12	no_cond_2	corpus33
13	no_cond_2	corpus33
9	no_cond_2	corpus33
12	no_cond_2	corpus33
12	no_cond_2	corpus33
10	no_cond_2	corpus33
8	no_cond_2	corpus33
13	no_cond_2	corpus33
12	no_cond_2	corpus33
14	no_cond_2	corpus33
13	no_cond_2	corpus33
14	no_cond_2	corpus33
15	no_cond_2	corpus33
15	no_cond_2	corpus33
9	no_cond_2	corpus33
12	no_cond_2	corpus33
12	no_cond_2	corpus33
13	no_cond_2	corpus33
13	no_cond_2	corpus33
12	no_cond_2	corpus33
13	no_cond_2	corpus33
10	no_cond_2	corpus33
9	no_cond_2	corpus33
14	no_cond_2	corpus33
14	no_cond_2	corpus33
6	no_cond_2	corpus33
12	no_cond_2	corpus33
9	no_cond_2	corpus33
16	no_cond_2	corpus33
15	no_cond_2	corpus33
12	no_cond_2	corpus33
13	no_cond_2	corpus33
13	no_cond_2	corpus33
6	no_cond_2	corpus33
11	no_cond_2	corpus33
13	no_cond_2	corpus33
13	no_cond_2	corpus33
13	no_cond_2	corpus33
11	no_cond_2	corpus33
13	no_cond_2	corpus33
16	no_cond_2	corpus33
9	no_cond_2	corpus33
12	no_cond_2	corpus33
10	no_cond_2	corpus33
7	no_cond_2	corpus33
12	no_cond_2	corpus33
8	no_cond_2	corpus33
14	no_cond_2	corpus33
11	no_cond_2	corpus33
16	no_cond_2	corpus33
6	no_cond_2	corpus33
14	no_cond_2	corpus33
12	no_cond_2	corpus33
16	no_cond_2	corpus33
13	no_cond_2	corpus33
11	no_cond_2	corpus33
23	no_cond_2	corpus33
9	no_cond_2	corpus33
17	no_cond_2	corpus33
13	no_cond_2	corpus33
13	no_cond_2	corpus33
15	no_cond_2	corpus33
15	no_cond_2	corpus33
12	no_cond_2	corpus33
16	no_cond_2	corpus33
12	no_cond_2	corpus33
9	no_cond_2	corpus33
12	no_cond_2	corpus33
13	no_cond_2	corpus33
13	no_cond_2	corpus33
13	no_cond_2	corpus33
14	no_cond_2	corpus33
12	no_cond_2	corpus33
12	no_cond_2	corpus33
12	no_cond_2	corpus33
6	no_cond_2	corpus33
13	no_cond_2	corpus33
14	no_cond_2	corpus33
10	no_cond_2	corpus33
14	no_cond_2	corpus33
11	no_cond_2	corpus33
18	no_cond_2	corpus33
13	no_cond_2	corpus33
12	no_cond_1	corpus172
5	no_cond_1	corpus172
13	no_cond_1	corpus172
6	no_cond_1	corpus172
5	no_cond_1	corpus172
6	no_cond_1	corpus172
7	no_cond_1	corpus172
6	no_cond_1	corpus172
8	no_cond_1	corpus172
9	no_cond_1	corpus172
7	no_cond_1	corpus172
5	no_cond_1	corpus172
32	no_cond_1	corpus172
4	no_cond_1	corpus172
5	no_cond_1	corpus172
31	no_cond_1	corpus172
12	no_cond_1	corpus172
5	no_cond_1	corpus172
14	no_cond_1	corpus172
5	no_cond_1	corpus172
3	no_cond_1	corpus172
8	no_cond_1	corpus172
9	no_cond_1	corpus172
12	no_cond_1	corpus172
5	no_cond_1	corpus172
11	no_cond_1	corpus172
7	no_cond_1	corpus172
14	no_cond_1	corpus172
12	no_cond_1	corpus172
6	no_cond_1	corpus172
14	no_cond_1	corpus172
8	no_cond_1	corpus172
7	no_cond_1	corpus172
12	no_cond_1	corpus172
16	no_cond_1	corpus172
9	no_cond_1	corpus172
9	no_cond_1	corpus172
6	no_cond_1	corpus172
7	no_cond_1	corpus172
8	no_cond_1	corpus172
6	no_cond_1	corpus172
11	no_cond_1	corpus172
3	no_cond_1	corpus172
16	no_cond_1	corpus172
5	no_cond_1	corpus172
5	no_cond_1	corpus172
6	no_cond_1	corpus172
5	no_cond_1	corpus172
6	no_cond_1	corpus172
8	no_cond_1	corpus172
9	no_cond_1	corpus172
17	no_cond_1	corpus172
6	no_cond_1	corpus172
10	no_cond_1	corpus172
5	no_cond_1	corpus172
10	no_cond_1	corpus172
7	no_cond_1	corpus172
15	no_cond_1	corpus172
8	no_cond_1	corpus172
3	no_cond_1	corpus172
10	no_cond_1	corpus172
6	no_cond_1	corpus172
6	no_cond_1	corpus172
12	no_cond_1	corpus172
5	no_cond_1	corpus172
7	no_cond_1	corpus172
8	no_cond_1	corpus172
8	no_cond_1	corpus172
8	no_cond_1	corpus172
11	no_cond_1	corpus172
4	no_cond_1	corpus172
4	no_cond_1	corpus172
10	no_cond_1	corpus172
5	no_cond_1	corpus172
29	no_cond_1	corpus172
14	no_cond_1	corpus172
11	no_cond_1	corpus172
8	no_cond_1	corpus172
2	no_cond_1	corpus172
5	no_cond_1	corpus172
12	no_cond_1	corpus172
11	no_cond_1	corpus172
7	no_cond_1	corpus172
17	no_cond_1	corpus172
14	no_cond_1	corpus172
5	no_cond_1	corpus172
22	no_cond_1	corpus172
6	no_cond_1	corpus172
6	no_cond_1	corpus172
7	no_cond_1	corpus172
14	no_cond_1	corpus172
5	no_cond_1	corpus172
9	no_cond_1	corpus172
6	no_cond_1	corpus172
2	no_cond_1	corpus172
11	no_cond_1	corpus172
6	no_cond_1	corpus172
6	no_cond_1	corpus172
19	no_cond_1	corpus172
11	no_cond_1	corpus172
3	no_cond_2	corpus172
6	no_cond_2	corpus172
9	no_cond_2	corpus172
3	no_cond_2	corpus172
5	no_cond_2	corpus172
17	no_cond_2	corpus172
7	no_cond_2	corpus172
8	no_cond_2	corpus172
14	no_cond_2	corpus172
9	no_cond_2	corpus172
6	no_cond_2	corpus172
24	no_cond_2	corpus172
13	no_cond_2	corpus172
4	no_cond_2	corpus172
8	no_cond_2	corpus172
11	no_cond_2	corpus172
14	no_cond_2	corpus172
5	no_cond_2	corpus172
10	no_cond_2	corpus172
12	no_cond_2	corpus172
5	no_cond_2	corpus172
4	no_cond_2	corpus172
19	no_cond_2	corpus172
10	no_cond_2	corpus172
7	no_cond_2	corpus172
30	no_cond_2	corpus172
16	no_cond_2	corpus172
7	no_cond_2	corpus172
7	no_cond_2	corpus172
10	no_cond_2	corpus172
4	no_cond_2	corpus172
19	no_cond_2	corpus172
29	no_cond_2	corpus172
8	no_cond_2	corpus172
6	no_cond_2	corpus172
12	no_cond_2	corpus172
7	no_cond_2	corpus172
10	no_cond_2	corpus172
6	no_cond_2	corpus172
11	no_cond_2	corpus172
3	no_cond_2	corpus172
9	no_cond_2	corpus172
4	no_cond_2	corpus172
5	no_cond_2	corpus172
19	no_cond_2	corpus172
11	no_cond_2	corpus172
3	no_cond_2	corpus172
4	no_cond_2	corpus172
11	no_cond_2	corpus172
5	no_cond_2	corpus172
7	no_cond_2	corpus172
8	no_cond_2	corpus172
48	no_cond_2	corpus172
7	no_cond_2	corpus172
29	no_cond_2	corpus172
6	no_cond_2	corpus172
19	no_cond_2	corpus172
4	no_cond_2	corpus172
6	no_cond_2	corpus172
4	no_cond_2	corpus172
7	no_cond_2	corpus172
13	no_cond_2	corpus172
5	no_cond_2	corpus172
6	no_cond_2	corpus172
5	no_cond_2	corpus172
18	no_cond_2	corpus172
6	no_cond_2	corpus172
10	no_cond_2	corpus172
7	no_cond_2	corpus172
6	no_cond_2	corpus172
8	no_cond_2	corpus172
4	no_cond_2	corpus172
10	no_cond_2	corpus172
4	no_cond_2	corpus172
8	no_cond_2	corpus172
8	no_cond_2	corpus172
8	no_cond_2	corpus172
23	no_cond_2	corpus172
6	no_cond_2	corpus172
11	no_cond_2	corpus172
11	no_cond_2	corpus172
10	no_cond_2	corpus172
9	no_cond_2	corpus172
9	no_cond_2	corpus172
8	no_cond_2	corpus172
4	no_cond_2	corpus172
3	no_cond_2	corpus172
5	no_cond_2	corpus172
6	no_cond_2	corpus172
11	no_cond_2	corpus172
5	no_cond_2	corpus172
7	no_cond_2	corpus172
5	no_cond_2	corpus172
7	no_cond_2	corpus172
7	no_cond_2	corpus172
9	no_cond_2	corpus172
10	no_cond_2	corpus172
5	no_cond_2	corpus172
4	no_cond_2	corpus172
7	no_cond_2	corpus172
3	no_cond_1	corpus124
2	no_cond_1	corpus124
2	no_cond_1	corpus124
2	no_cond_1	corpus124
2	no_cond_1	corpus124
2	no_cond_1	corpus124
2	no_cond_1	corpus124
2	no_cond_1	corpus124
2	no_cond_1	corpus124
2	no_cond_1	corpus124
2	no_cond_1	corpus124
2	no_cond_1	corpus124
2	no_cond_1	corpus124
2	no_cond_1	corpus124
2	no_cond_1	corpus124
3	no_cond_1	corpus124
2	no_cond_1	corpus124
2	no_cond_1	corpus124
2	no_cond_1	corpus124
2	no_cond_1	corpus124
3	no_cond_1	corpus124
2	no_cond_1	corpus124
2	no_cond_1	corpus124
3	no_cond_1	corpus124
2	no_cond_1	corpus124
2	no_cond_1	corpus124
2	no_cond_1	corpus124
2	no_cond_1	corpus124
2	no_cond_1	corpus124
3	no_cond_1	corpus124
2	no_cond_1	corpus124
2	no_cond_1	corpus124
2	no_cond_1	corpus124
3	no_cond_1	corpus124
2	no_cond_1	corpus124
2	no_cond_1	corpus124
3	no_cond_1	corpus124
2	no_cond_1	corpus124
2	no_cond_1	corpus124
2	no_cond_1	corpus124
2	no_cond_1	corpus124
3	no_cond_1	corpus124
2	no_cond_1	corpus124
2	no_cond_1	corpus124
2	no_cond_1	corpus124
2	no_cond_1	corpus124
2	no_cond_1	corpus124
2	no_cond_1	corpus124
2	no_cond_1	corpus124
2	no_cond_1	corpus124
3	no_cond_1	corpus124
2	no_cond_1	corpus124
2	no_cond_1	corpus124
3	no_cond_1	corpus124
2	no_cond_1	corpus124
2	no_cond_1	corpus124
3	no_cond_1	corpus124
2	no_cond_1	corpus124
3	no_cond_1	corpus124
2	no_cond_1	corpus124
3	no_cond_1	corpus124
2	no_cond_1	corpus124
2	no_cond_1	corpus124
2	no_cond_1	corpus124
2	no_cond_1	corpus124
2	no_cond_1	corpus124
2	no_cond_1	corpus124
2	no_cond_1	corpus124
2	no_cond_1	corpus124
2	no_cond_1	corpus124
2	no_cond_1	corpus124
2	no_cond_1	corpus124
3	no_cond_1	corpus124
2	no_cond_1	corpus124
3	no_cond_1	corpus124
2	no_cond_1	corpus124
2	no_cond_1	corpus124
2	no_cond_1	corpus124
2	no_cond_1	corpus124
2	no_cond_1	corpus124
2	no_cond_1	corpus124
2	no_cond_1	corpus124
2	no_cond_1	corpus124
2	no_cond_1	corpus124
3	no_cond_1	corpus124
2	no_cond_1	corpus124
2	no_cond_1	corpus124
2	no_cond_1	corpus124
2	no_cond_1	corpus124
3	no_cond_1	corpus124
2	no_cond_1	corpus124
2	no_cond_1	corpus124
2	no_cond_1	corpus124
3	no_cond_1	corpus124
2	no_cond_1	corpus124
2	no_cond_1	corpus124
2	no_cond_1	corpus124
2	no_cond_1	corpus124
2	no_cond_1	corpus124
2	no_cond_1	corpus124
2	no_cond_2	corpus124
2	no_cond_2	corpus124
2	no_cond_2	corpus124
3	no_cond_2	corpus124
2	no_cond_2	corpus124
2	no_cond_2	corpus124
2	no_cond_2	corpus124
2	no_cond_2	corpus124
3	no_cond_2	corpus124
2	no_cond_2	corpus124
2	no_cond_2	corpus124
2	no_cond_2	corpus124
2	no_cond_2	corpus124
3	no_cond_2	corpus124
2	no_cond_2	corpus124
2	no_cond_2	corpus124
2	no_cond_2	corpus124
2	no_cond_2	corpus124
3	no_cond_2	corpus124
2	no_cond_2	corpus124
2	no_cond_2	corpus124
2	no_cond_2	corpus124
2	no_cond_2	corpus124
2	no_cond_2	corpus124
2	no_cond_2	corpus124
2	no_cond_2	corpus124
2	no_cond_2	corpus124
3	no_cond_2	corpus124
2	no_cond_2	corpus124
2	no_cond_2	corpus124
2	no_cond_2	corpus124
3	no_cond_2	corpus124
3	no_cond_2	corpus124
2	no_cond_2	corpus124
3	no_cond_2	corpus124
2	no_cond_2	corpus124
2	no_cond_2	corpus124
2	no_cond_2	corpus124
2	no_cond_2	corpus124
2	no_cond_2	corpus124
2	no_cond_2	corpus124
2	no_cond_2	corpus124
2	no_cond_2	corpus124
2	no_cond_2	corpus124
2	no_cond_2	corpus124
2	no_cond_2	corpus124
2	no_cond_2	corpus124
2	no_cond_2	corpus124
2	no_cond_2	corpus124
2	no_cond_2	corpus124
2	no_cond_2	corpus124
2	no_cond_2	corpus124
2	no_cond_2	corpus124
2	no_cond_2	corpus124
2	no_cond_2	corpus124
2	no_cond_2	corpus124
3	no_cond_2	corpus124
2	no_cond_2	corpus124
2	no_cond_2	corpus124
2	no_cond_2	corpus124
2	no_cond_2	corpus124
2	no_cond_2	corpus124
2	no_cond_2	corpus124
2	no_cond_2	corpus124
2	no_cond_2	corpus124
2	no_cond_2	corpus124
2	no_cond_2	corpus124
2	no_cond_2	corpus124
3	no_cond_2	corpus124
2	no_cond_2	corpus124
2	no_cond_2	corpus124
2	no_cond_2	corpus124
2	no_cond_2	corpus124
2	no_cond_2	corpus124
2	no_cond_2	corpus124
2	no_cond_2	corpus124
3	no_cond_2	corpus124
2	no_cond_2	corpus124
2	no_cond_2	corpus124
2	no_cond_2	corpus124
2	no_cond_2	corpus124
2	no_cond_2	corpus124
2	no_cond_2	corpus124
2	no_cond_2	corpus124
2	no_cond_2	corpus124
2	no_cond_2	corpus124
2	no_cond_2	corpus124
2	no_cond_2	corpus124
3	no_cond_2	corpus124
2	no_cond_2	corpus124
2	no_cond_2	corpus124
2	no_cond_2	corpus124
2	no_cond_2	corpus124
2	no_cond_2	corpus124
2	no_cond_2	corpus124
2	no_cond_2	corpus124
2	no_cond_2	corpus124
2	no_cond_2	corpus124
2	no_cond_2	corpus124
2	no_cond_2	corpus124
3	no_cond_1	corpus140
3	no_cond_1	corpus140
5	no_cond_1	corpus140
5	no_cond_1	corpus140
5	no_cond_1	corpus140
4	no_cond_1	corpus140
4	no_cond_1	corpus140
4	no_cond_1	corpus140
5	no_cond_1	corpus140
3	no_cond_1	corpus140
3	no_cond_1	corpus140
3	no_cond_1	corpus140
4	no_cond_1	corpus140
4	no_cond_1	corpus140
4	no_cond_1	corpus140
4	no_cond_1	corpus140
5	no_cond_1	corpus140
4	no_cond_1	corpus140
5	no_cond_1	corpus140
4	no_cond_1	corpus140
4	no_cond_1	corpus140
5	no_cond_1	corpus140
5	no_cond_1	corpus140
5	no_cond_1	corpus140
4	no_cond_1	corpus140
4	no_cond_1	corpus140
6	no_cond_1	corpus140
5	no_cond_1	corpus140
5	no_cond_1	corpus140
4	no_cond_1	corpus140
5	no_cond_1	corpus140
5	no_cond_1	corpus140
2	no_cond_1	corpus140
4	no_cond_1	corpus140
5	no_cond_1	corpus140
4	no_cond_1	corpus140
3	no_cond_1	corpus140
2	no_cond_1	corpus140
4	no_cond_1	corpus140
3	no_cond_1	corpus140
4	no_cond_1	corpus140
4	no_cond_1	corpus140
4	no_cond_1	corpus140
4	no_cond_1	corpus140
5	no_cond_1	corpus140
5	no_cond_1	corpus140
5	no_cond_1	corpus140
5	no_cond_1	corpus140
4	no_cond_1	corpus140
4	no_cond_1	corpus140
4	no_cond_1	corpus140
3	no_cond_1	corpus140
4	no_cond_1	corpus140
4	no_cond_1	corpus140
4	no_cond_1	corpus140
5	no_cond_1	corpus140
5	no_cond_1	corpus140
5	no_cond_1	corpus140
5	no_cond_1	corpus140
4	no_cond_1	corpus140
3	no_cond_1	corpus140
4	no_cond_1	corpus140
5	no_cond_1	corpus140
4	no_cond_1	corpus140
4	no_cond_1	corpus140
3	no_cond_1	corpus140
4	no_cond_1	corpus140
4	no_cond_1	corpus140
3	no_cond_1	corpus140
3	no_cond_1	corpus140
4	no_cond_1	corpus140
4	no_cond_1	corpus140
4	no_cond_1	corpus140
5	no_cond_1	corpus140
4	no_cond_1	corpus140
5	no_cond_1	corpus140
5	no_cond_1	corpus140
4	no_cond_1	corpus140
4	no_cond_1	corpus140
3	no_cond_1	corpus140
5	no_cond_1	corpus140
5	no_cond_1	corpus140
4	no_cond_1	corpus140
4	no_cond_1	corpus140
6	no_cond_1	corpus140
4	no_cond_1	corpus140
5	no_cond_1	corpus140
3	no_cond_1	corpus140
4	no_cond_1	corpus140
4	no_cond_1	corpus140
4	no_cond_1	corpus140
6	no_cond_1	corpus140
4	no_cond_1	corpus140
5	no_cond_1	corpus140
4	no_cond_1	corpus140
5	no_cond_1	corpus140
5	no_cond_1	corpus140
4	no_cond_1	corpus140
4	no_cond_1	corpus140
3	no_cond_1	corpus140
4	no_cond_2	corpus140
6	no_cond_2	corpus140
5	no_cond_2	corpus140
5	no_cond_2	corpus140
4	no_cond_2	corpus140
6	no_cond_2	corpus140
5	no_cond_2	corpus140
5	no_cond_2	corpus140
3	no_cond_2	corpus140
4	no_cond_2	corpus140
5	no_cond_2	corpus140
4	no_cond_2	corpus140
5	no_cond_2	corpus140
5	no_cond_2	corpus140
3	no_cond_2	corpus140
2	no_cond_2	corpus140
5	no_cond_2	corpus140
5	no_cond_2	corpus140
5	no_cond_2	corpus140
6	no_cond_2	corpus140
4	no_cond_2	corpus140
3	no_cond_2	corpus140
5	no_cond_2	corpus140
4	no_cond_2	corpus140
2	no_cond_2	corpus140
5	no_cond_2	corpus140
4	no_cond_2	corpus140
4	no_cond_2	corpus140
3	no_cond_2	corpus140
3	no_cond_2	corpus140
5	no_cond_2	corpus140
5	no_cond_2	corpus140
4	no_cond_2	corpus140
6	no_cond_2	corpus140
3	no_cond_2	corpus140
5	no_cond_2	corpus140
3	no_cond_2	corpus140
5	no_cond_2	corpus140
5	no_cond_2	corpus140
4	no_cond_2	corpus140
4	no_cond_2	corpus140
5	no_cond_2	corpus140
3	no_cond_2	corpus140
2	no_cond_2	corpus140
4	no_cond_2	corpus140
5	no_cond_2	corpus140
3	no_cond_2	corpus140
5	no_cond_2	corpus140
6	no_cond_2	corpus140
4	no_cond_2	corpus140
5	no_cond_2	corpus140
3	no_cond_2	corpus140
5	no_cond_2	corpus140
4	no_cond_2	corpus140
4	no_cond_2	corpus140
4	no_cond_2	corpus140
5	no_cond_2	corpus140
4	no_cond_2	corpus140
4	no_cond_2	corpus140
6	no_cond_2	corpus140
2	no_cond_2	corpus140
4	no_cond_2	corpus140
5	no_cond_2	corpus140
5	no_cond_2	corpus140
5	no_cond_2	corpus140
5	no_cond_2	corpus140
4	no_cond_2	corpus140
3	no_cond_2	corpus140
5	no_cond_2	corpus140
7	no_cond_2	corpus140
4	no_cond_2	corpus140
4	no_cond_2	corpus140
5	no_cond_2	corpus140
4	no_cond_2	corpus140
6	no_cond_2	corpus140
2	no_cond_2	corpus140
4	no_cond_2	corpus140
5	no_cond_2	corpus140
4	no_cond_2	corpus140
5	no_cond_2	corpus140
3	no_cond_2	corpus140
5	no_cond_2	corpus140
4	no_cond_2	corpus140
4	no_cond_2	corpus140
5	no_cond_2	corpus140
5	no_cond_2	corpus140
5	no_cond_2	corpus140
5	no_cond_2	corpus140
6	no_cond_2	corpus140
3	no_cond_2	corpus140
4	no_cond_2	corpus140
4	no_cond_2	corpus140
5	no_cond_2	corpus140
3	no_cond_2	corpus140
6	no_cond_2	corpus140
3	no_cond_2	corpus140
6	no_cond_2	corpus140
5	no_cond_2	corpus140
5	no_cond_2	corpus140
4	no_cond_2	corpus140

## Sheet: Fig2e
repeat_times	rule	bird
20	Before conditioning	log194_copy
21	Before conditioning	log194_copy
19	Before conditioning	log194_copy
24	Before conditioning	log194_copy
22	Before conditioning	log194_copy
19	Before conditioning	log194_copy
18	Before conditioning	log194_copy
19	Before conditioning	log194_copy
24	Before conditioning	log194_copy
17	Before conditioning	log194_copy
22	Before conditioning	log194_copy
16	Before conditioning	log194_copy
16	Before conditioning	log194_copy
20	After conditioning	log194_copy
25	After conditioning	log194_copy
10	After conditioning	log194_copy
33	After conditioning	log194_copy
19	After conditioning	log194_copy
7	After conditioning	log194_copy
25	After conditioning	log194_copy
20	After conditioning	log194_copy
20	After conditioning	log194_copy
25	After conditioning	log194_copy
25	After conditioning	log194_copy
20	After conditioning	log194_copy
20	After conditioning	log194_copy
6	Before conditioning	log197_copy
4	Before conditioning	log197_copy
9	Before conditioning	log197_copy
5	Before conditioning	log197_copy
5	Before conditioning	log197_copy
5	Before conditioning	log197_copy
4	Before conditioning	log197_copy
2	Before conditioning	log197_copy
9	Before conditioning	log197_copy
8	Before conditioning	log197_copy
5	Before conditioning	log197_copy
6	Before conditioning	log197_copy
4	Before conditioning	log197_copy
5	Before conditioning	log197_copy
4	Before conditioning	log197_copy
4	Before conditioning	log197_copy
6	Before conditioning	log197_copy
6	Before conditioning	log197_copy
5	Before conditioning	log197_copy
9	Before conditioning	log197_copy
4	Before conditioning	log197_copy
4	Before conditioning	log197_copy
6	Before conditioning	log197_copy
3	Before conditioning	log197_copy
5	Before conditioning	log197_copy
5	Before conditioning	log197_copy
5	Before conditioning	log197_copy
4	Before conditioning	log197_copy
5	Before conditioning	log197_copy
3	Before conditioning	log197_copy
4	Before conditioning	log197_copy
5	Before conditioning	log197_copy
4	Before conditioning	log197_copy
4	Before conditioning	log197_copy
8	Before conditioning	log197_copy
5	Before conditioning	log197_copy
5	Before conditioning	log197_copy
2	Before conditioning	log197_copy
3	Before conditioning	log197_copy
6	Before conditioning	log197_copy
3	Before conditioning	log197_copy
8	Before conditioning	log197_copy
3	Before conditioning	log197_copy
6	Before conditioning	log197_copy
5	Before conditioning	log197_copy
5	Before conditioning	log197_copy
4	Before conditioning	log197_copy
4	Before conditioning	log197_copy
7	Before conditioning	log197_copy
6	Before conditioning	log197_copy
3	Before conditioning	log197_copy
4	Before conditioning	log197_copy
10	Before conditioning	log197_copy
5	Before conditioning	log197_copy
8	Before conditioning	log197_copy
5	Before conditioning	log197_copy
6	Before conditioning	log197_copy
4	Before conditioning	log197_copy
5	Before conditioning	log197_copy
5	Before conditioning	log197_copy
6	Before conditioning	log197_copy
3	Before conditioning	log197_copy
3	Before conditioning	log197_copy
2	Before conditioning	log197_copy
4	Before conditioning	log197_copy
4	Before conditioning	log197_copy
3	Before conditioning	log197_copy
6	Before conditioning	log197_copy
6	Before conditioning	log197_copy
5	Before conditioning	log197_copy
6	Before conditioning	log197_copy
5	Before conditioning	log197_copy
6	Before conditioning	log197_copy
5	Before conditioning	log197_copy
3	Before conditioning	log197_copy
5	Before conditioning	log197_copy
5	Before conditioning	log197_copy
7	Before conditioning	log197_copy
8	Before conditioning	log197_copy
4	Before conditioning	log197_copy
10	Before conditioning	log197_copy
4	Before conditioning	log197_copy
2	Before conditioning	log197_copy
5	Before conditioning	log197_copy
5	Before conditioning	log197_copy
5	Before conditioning	log197_copy
4	Before conditioning	log197_copy
8	Before conditioning	log197_copy
5	Before conditioning	log197_copy
4	Before conditioning	log197_copy
5	Before conditioning	log197_copy
7	Before conditioning	log197_copy
6	Before conditioning	log197_copy
5	Before conditioning	log197_copy
4	Before conditioning	log197_copy
6	Before conditioning	log197_copy
3	Before conditioning	log197_copy
5	Before conditioning	log197_copy
3	Before conditioning	log197_copy
5	Before conditioning	log197_copy
6	After conditioning	log197_copy
5	After conditioning	log197_copy
5	After conditioning	log197_copy
3	After conditioning	log197_copy
4	After conditioning	log197_copy
8	After conditioning	log197_copy
4	After conditioning	log197_copy
6	After conditioning	log197_copy
6	After conditioning	log197_copy
3	After conditioning	log197_copy
8	After conditioning	log197_copy
5	After conditioning	log197_copy
5	After conditioning	log197_copy
5	After conditioning	log197_copy
5	After conditioning	log197_copy
6	After conditioning	log197_copy
8	After conditioning	log197_copy
7	After conditioning	log197_copy
5	After conditioning	log197_copy
2	After conditioning	log197_copy
6	After conditioning	log197_copy
6	After conditioning	log197_copy
6	After conditioning	log197_copy
5	After conditioning	log197_copy
7	After conditioning	log197_copy
3	After conditioning	log197_copy
7	After conditioning	log197_copy
5	After conditioning	log197_copy
4	After conditioning	log197_copy
5	After conditioning	log197_copy
8	After conditioning	log197_copy
5	After conditioning	log197_copy
4	After conditioning	log197_copy
4	After conditioning	log197_copy
5	After conditioning	log197_copy
5	After conditioning	log197_copy
6	After conditioning	log197_copy
3	After conditioning	log197_copy
3	After conditioning	log197_copy
5	After conditioning	log197_copy
7	After conditioning	log197_copy
8	After conditioning	log197_copy
10	After conditioning	log197_copy
4	After conditioning	log197_copy
6	After conditioning	log197_copy
6	After conditioning	log197_copy
4	After conditioning	log197_copy
9	After conditioning	log197_copy
5	After conditioning	log197_copy
4	After conditioning	log197_copy
4	After conditioning	log197_copy
7	After conditioning	log197_copy
7	After conditioning	log197_copy
5	After conditioning	log197_copy
5	After conditioning	log197_copy
4	After conditioning	log197_copy
8	After conditioning	log197_copy
4	After conditioning	log197_copy
5	After conditioning	log197_copy
5	After conditioning	log197_copy
6	After conditioning	log197_copy
4	After conditioning	log197_copy
5	After conditioning	log197_copy
4	After conditioning	log197_copy
3	After conditioning	log197_copy
5	After conditioning	log197_copy
5	After conditioning	log197_copy
6	After conditioning	log197_copy
3	After conditioning	log197_copy
10	After conditioning	log197_copy
3	After conditioning	log197_copy
4	After conditioning	log197_copy
7	After conditioning	log197_copy
4	After conditioning	log197_copy
3	After conditioning	log197_copy
5	After conditioning	log197_copy
5	After conditioning	log197_copy
3	After conditioning	log197_copy
3	After conditioning	log197_copy
3	After conditioning	log197_copy
5	After conditioning	log197_copy
4	After conditioning	log197_copy
4	After conditioning	log197_copy
3	After conditioning	log197_copy
3	After conditioning	log197_copy
4	After conditioning	log197_copy
4	After conditioning	log197_copy
6	After conditioning	log197_copy
7	After conditioning	log197_copy
3	After conditioning	log197_copy
5	After conditioning	log197_copy
5	After conditioning	log197_copy
3	After conditioning	log197_copy
4	After conditioning	log197_copy
6	After conditioning	log197_copy
5	After conditioning	log197_copy
5	After conditioning	log197_copy
3	After conditioning	log197_copy
6	After conditioning	log197_copy
8	After conditioning	log197_copy
3	Before conditioning	corpus14_edge_copy
5	Before conditioning	corpus14_edge_copy
4	Before conditioning	corpus14_edge_copy
2	Before conditioning	corpus14_edge_copy
4	Before conditioning	corpus14_edge_copy
5	Before conditioning	corpus14_edge_copy
2	Before conditioning	corpus14_edge_copy
4	Before conditioning	corpus14_edge_copy
2	Before conditioning	corpus14_edge_copy
3	Before conditioning	corpus14_edge_copy
3	Before conditioning	corpus14_edge_copy
5	Before conditioning	corpus14_edge_copy
2	Before conditioning	corpus14_edge_copy
3	Before conditioning	corpus14_edge_copy
3	Before conditioning	corpus14_edge_copy
2	Before conditioning	corpus14_edge_copy
5	Before conditioning	corpus14_edge_copy
6	Before conditioning	corpus14_edge_copy
5	Before conditioning	corpus14_edge_copy
5	Before conditioning	corpus14_edge_copy
4	Before conditioning	corpus14_edge_copy
6	Before conditioning	corpus14_edge_copy
4	Before conditioning	corpus14_edge_copy
3	Before conditioning	corpus14_edge_copy
3	Before conditioning	corpus14_edge_copy
3	Before conditioning	corpus14_edge_copy
3	Before conditioning	corpus14_edge_copy
4	Before conditioning	corpus14_edge_copy
4	Before conditioning	corpus14_edge_copy
3	Before conditioning	corpus14_edge_copy
2	Before conditioning	corpus14_edge_copy
2	Before conditioning	corpus14_edge_copy
2	Before conditioning	corpus14_edge_copy
2	Before conditioning	corpus14_edge_copy
4	Before conditioning	corpus14_edge_copy
4	Before conditioning	corpus14_edge_copy
4	Before conditioning	corpus14_edge_copy
3	Before conditioning	corpus14_edge_copy
3	Before conditioning	corpus14_edge_copy
4	Before conditioning	corpus14_edge_copy
3	Before conditioning	corpus14_edge_copy
3	Before conditioning	corpus14_edge_copy
2	Before conditioning	corpus14_edge_copy
2	Before conditioning	corpus14_edge_copy
5	Before conditioning	corpus14_edge_copy
3	Before conditioning	corpus14_edge_copy
4	Before conditioning	corpus14_edge_copy
5	Before conditioning	corpus14_edge_copy
5	Before conditioning	corpus14_edge_copy
3	Before conditioning	corpus14_edge_copy
3	Before conditioning	corpus14_edge_copy
5	Before conditioning	corpus14_edge_copy
2	Before conditioning	corpus14_edge_copy
3	Before conditioning	corpus14_edge_copy
4	Before conditioning	corpus14_edge_copy
3	Before conditioning	corpus14_edge_copy
5	Before conditioning	corpus14_edge_copy
2	Before conditioning	corpus14_edge_copy
3	Before conditioning	corpus14_edge_copy
5	Before conditioning	corpus14_edge_copy
6	Before conditioning	corpus14_edge_copy
3	Before conditioning	corpus14_edge_copy
3	Before conditioning	corpus14_edge_copy
3	Before conditioning	corpus14_edge_copy
4	Before conditioning	corpus14_edge_copy
3	Before conditioning	corpus14_edge_copy
2	Before conditioning	corpus14_edge_copy
3	Before conditioning	corpus14_edge_copy
3	Before conditioning	corpus14_edge_copy
2	Before conditioning	corpus14_edge_copy
4	Before conditioning	corpus14_edge_copy
5	Before conditioning	corpus14_edge_copy
3	Before conditioning	corpus14_edge_copy
3	Before conditioning	corpus14_edge_copy
5	Before conditioning	corpus14_edge_copy
3	Before conditioning	corpus14_edge_copy
2	Before conditioning	corpus14_edge_copy
2	Before conditioning	corpus14_edge_copy
3	Before conditioning	corpus14_edge_copy
2	Before conditioning	corpus14_edge_copy
4	Before conditioning	corpus14_edge_copy
4	Before conditioning	corpus14_edge_copy
5	Before conditioning	corpus14_edge_copy
3	Before conditioning	corpus14_edge_copy
4	Before conditioning	corpus14_edge_copy
3	Before conditioning	corpus14_edge_copy
4	Before conditioning	corpus14_edge_copy
2	Before conditioning	corpus14_edge_copy
6	Before conditioning	corpus14_edge_copy
3	Before conditioning	corpus14_edge_copy
4	Before conditioning	corpus14_edge_copy
4	Before conditioning	corpus14_edge_copy
3	Before conditioning	corpus14_edge_copy
3	Before conditioning	corpus14_edge_copy
2	Before conditioning	corpus14_edge_copy
3	Before conditioning	corpus14_edge_copy
2	Before conditioning	corpus14_edge_copy
4	Before conditioning	corpus14_edge_copy
3	Before conditioning	corpus14_edge_copy
4	Before conditioning	corpus14_edge_copy
6	After conditioning	corpus14_edge_copy
3	After conditioning	corpus14_edge_copy
4	After conditioning	corpus14_edge_copy
4	After conditioning	corpus14_edge_copy
3	After conditioning	corpus14_edge_copy
3	After conditioning	corpus14_edge_copy
5	After conditioning	corpus14_edge_copy
6	After conditioning	corpus14_edge_copy
4	After conditioning	corpus14_edge_copy
5	After conditioning	corpus14_edge_copy
4	After conditioning	corpus14_edge_copy
6	After conditioning	corpus14_edge_copy
4	After conditioning	corpus14_edge_copy
6	After conditioning	corpus14_edge_copy
2	After conditioning	corpus14_edge_copy
4	After conditioning	corpus14_edge_copy
4	After conditioning	corpus14_edge_copy
3	After conditioning	corpus14_edge_copy
3	After conditioning	corpus14_edge_copy
3	After conditioning	corpus14_edge_copy
4	After conditioning	corpus14_edge_copy
3	After conditioning	corpus14_edge_copy
5	After conditioning	corpus14_edge_copy
3	After conditioning	corpus14_edge_copy
4	After conditioning	corpus14_edge_copy
3	After conditioning	corpus14_edge_copy
3	After conditioning	corpus14_edge_copy
6	After conditioning	corpus14_edge_copy
2	After conditioning	corpus14_edge_copy
5	After conditioning	corpus14_edge_copy
4	After conditioning	corpus14_edge_copy
4	After conditioning	corpus14_edge_copy
3	After conditioning	corpus14_edge_copy
4	After conditioning	corpus14_edge_copy
3	After conditioning	corpus14_edge_copy
3	After conditioning	corpus14_edge_copy
4	After conditioning	corpus14_edge_copy
5	After conditioning	corpus14_edge_copy
3	After conditioning	corpus14_edge_copy
4	After conditioning	corpus14_edge_copy
5	After conditioning	corpus14_edge_copy
3	After conditioning	corpus14_edge_copy
2	After conditioning	corpus14_edge_copy
4	After conditioning	corpus14_edge_copy
2	After conditioning	corpus14_edge_copy
3	After conditioning	corpus14_edge_copy
3	After conditioning	corpus14_edge_copy
3	After conditioning	corpus14_edge_copy
5	After conditioning	corpus14_edge_copy
4	After conditioning	corpus14_edge_copy
4	After conditioning	corpus14_edge_copy
3	After conditioning	corpus14_edge_copy
4	After conditioning	corpus14_edge_copy
2	After conditioning	corpus14_edge_copy
5	After conditioning	corpus14_edge_copy
3	After conditioning	corpus14_edge_copy
5	After conditioning	corpus14_edge_copy
2	After conditioning	corpus14_edge_copy
5	After conditioning	corpus14_edge_copy
3	After conditioning	corpus14_edge_copy
5	After conditioning	corpus14_edge_copy
2	After conditioning	corpus14_edge_copy
4	After conditioning	corpus14_edge_copy
2	After conditioning	corpus14_edge_copy
2	After conditioning	corpus14_edge_copy
4	After conditioning	corpus14_edge_copy
5	After conditioning	corpus14_edge_copy
4	After conditioning	corpus14_edge_copy
4	After conditioning	corpus14_edge_copy
4	After conditioning	corpus14_edge_copy
5	After conditioning	corpus14_edge_copy
2	After conditioning	corpus14_edge_copy
4	After conditioning	corpus14_edge_copy
5	After conditioning	corpus14_edge_copy
4	After conditioning	corpus14_edge_copy
3	After conditioning	corpus14_edge_copy
4	After conditioning	corpus14_edge_copy
3	After conditioning	corpus14_edge_copy
5	After conditioning	corpus14_edge_copy
2	After conditioning	corpus14_edge_copy
5	After conditioning	corpus14_edge_copy
4	After conditioning	corpus14_edge_copy
5	After conditioning	corpus14_edge_copy
3	After conditioning	corpus14_edge_copy
2	After conditioning	corpus14_edge_copy
4	After conditioning	corpus14_edge_copy
2	After conditioning	corpus14_edge_copy
4	After conditioning	corpus14_edge_copy
2	After conditioning	corpus14_edge_copy
2	After conditioning	corpus14_edge_copy
4	After conditioning	corpus14_edge_copy
3	After conditioning	corpus14_edge_copy
3	After conditioning	corpus14_edge_copy
2	After conditioning	corpus14_edge_copy
4	After conditioning	corpus14_edge_copy
3	After conditioning	corpus14_edge_copy
4	After conditioning	corpus14_edge_copy
4	After conditioning	corpus14_edge_copy
3	After conditioning	corpus14_edge_copy
2	After conditioning	corpus14_edge_copy
2	Before conditioning	corpus24_edge_copy
5	Before conditioning	corpus24_edge_copy
2	Before conditioning	corpus24_edge_copy
4	Before conditioning	corpus24_edge_copy
5	Before conditioning	corpus24_edge_copy
3	Before conditioning	corpus24_edge_copy
6	Before conditioning	corpus24_edge_copy
2	Before conditioning	corpus24_edge_copy
3	Before conditioning	corpus24_edge_copy
6	Before conditioning	corpus24_edge_copy
2	Before conditioning	corpus24_edge_copy
3	Before conditioning	corpus24_edge_copy
4	Before conditioning	corpus24_edge_copy
3	Before conditioning	corpus24_edge_copy
4	Before conditioning	corpus24_edge_copy
6	Before conditioning	corpus24_edge_copy
2	Before conditioning	corpus24_edge_copy
5	Before conditioning	corpus24_edge_copy
2	Before conditioning	corpus24_edge_copy
4	Before conditioning	corpus24_edge_copy
4	Before conditioning	corpus24_edge_copy
3	Before conditioning	corpus24_edge_copy
4	Before conditioning	corpus24_edge_copy
2	Before conditioning	corpus24_edge_copy
6	Before conditioning	corpus24_edge_copy
3	Before conditioning	corpus24_edge_copy
2	Before conditioning	corpus24_edge_copy
3	Before conditioning	corpus24_edge_copy
5	Before conditioning	corpus24_edge_copy
3	Before conditioning	corpus24_edge_copy
3	Before conditioning	corpus24_edge_copy
4	Before conditioning	corpus24_edge_copy
3	Before conditioning	corpus24_edge_copy
2	Before conditioning	corpus24_edge_copy
3	Before conditioning	corpus24_edge_copy
2	Before conditioning	corpus24_edge_copy
2	Before conditioning	corpus24_edge_copy
3	Before conditioning	corpus24_edge_copy
2	Before conditioning	corpus24_edge_copy
2	Before conditioning	corpus24_edge_copy
2	Before conditioning	corpus24_edge_copy
7	Before conditioning	corpus24_edge_copy
5	Before conditioning	corpus24_edge_copy
5	Before conditioning	corpus24_edge_copy
4	Before conditioning	corpus24_edge_copy
2	Before conditioning	corpus24_edge_copy
4	Before conditioning	corpus24_edge_copy
2	Before conditioning	corpus24_edge_copy
3	Before conditioning	corpus24_edge_copy
3	Before conditioning	corpus24_edge_copy
3	Before conditioning	corpus24_edge_copy
3	Before conditioning	corpus24_edge_copy
3	Before conditioning	corpus24_edge_copy
2	Before conditioning	corpus24_edge_copy
4	Before conditioning	corpus24_edge_copy
6	Before conditioning	corpus24_edge_copy
2	Before conditioning	corpus24_edge_copy
3	Before conditioning	corpus24_edge_copy
3	Before conditioning	corpus24_edge_copy
5	Before conditioning	corpus24_edge_copy
2	Before conditioning	corpus24_edge_copy
4	Before conditioning	corpus24_edge_copy
3	Before conditioning	corpus24_edge_copy
3	Before conditioning	corpus24_edge_copy
2	Before conditioning	corpus24_edge_copy
2	Before conditioning	corpus24_edge_copy
5	Before conditioning	corpus24_edge_copy
6	Before conditioning	corpus24_edge_copy
2	Before conditioning	corpus24_edge_copy
3	Before conditioning	corpus24_edge_copy
5	Before conditioning	corpus24_edge_copy
3	Before conditioning	corpus24_edge_copy
4	Before conditioning	corpus24_edge_copy
3	Before conditioning	corpus24_edge_copy
3	Before conditioning	corpus24_edge_copy
3	Before conditioning	corpus24_edge_copy
4	Before conditioning	corpus24_edge_copy
6	Before conditioning	corpus24_edge_copy
4	Before conditioning	corpus24_edge_copy
2	Before conditioning	corpus24_edge_copy
4	Before conditioning	corpus24_edge_copy
2	Before conditioning	corpus24_edge_copy
2	Before conditioning	corpus24_edge_copy
2	Before conditioning	corpus24_edge_copy
4	Before conditioning	corpus24_edge_copy
4	Before conditioning	corpus24_edge_copy
4	Before conditioning	corpus24_edge_copy
2	Before conditioning	corpus24_edge_copy
2	Before conditioning	corpus24_edge_copy
4	Before conditioning	corpus24_edge_copy
2	Before conditioning	corpus24_edge_copy
3	Before conditioning	corpus24_edge_copy
3	Before conditioning	corpus24_edge_copy
3	Before conditioning	corpus24_edge_copy
3	Before conditioning	corpus24_edge_copy
2	Before conditioning	corpus24_edge_copy
5	Before conditioning	corpus24_edge_copy
4	Before conditioning	corpus24_edge_copy
5	Before conditioning	corpus24_edge_copy
2	Before conditioning	corpus24_edge_copy
5	After conditioning	corpus24_edge_copy
3	After conditioning	corpus24_edge_copy
4	After conditioning	corpus24_edge_copy
3	After conditioning	corpus24_edge_copy
3	After conditioning	corpus24_edge_copy
3	After conditioning	corpus24_edge_copy
4	After conditioning	corpus24_edge_copy
4	After conditioning	corpus24_edge_copy
5	After conditioning	corpus24_edge_copy
4	After conditioning	corpus24_edge_copy
4	After conditioning	corpus24_edge_copy
3	After conditioning	corpus24_edge_copy
3	After conditioning	corpus24_edge_copy
3	After conditioning	corpus24_edge_copy
4	After conditioning	corpus24_edge_copy
6	After conditioning	corpus24_edge_copy
3	After conditioning	corpus24_edge_copy
4	After conditioning	corpus24_edge_copy
5	After conditioning	corpus24_edge_copy
9	After conditioning	corpus24_edge_copy
2	After conditioning	corpus24_edge_copy
3	After conditioning	corpus24_edge_copy
3	After conditioning	corpus24_edge_copy
5	After conditioning	corpus24_edge_copy
3	After conditioning	corpus24_edge_copy
4	After conditioning	corpus24_edge_copy
2	After conditioning	corpus24_edge_copy
3	After conditioning	corpus24_edge_copy
2	After conditioning	corpus24_edge_copy
2	After conditioning	corpus24_edge_copy
6	After conditioning	corpus24_edge_copy
2	After conditioning	corpus24_edge_copy
5	After conditioning	corpus24_edge_copy
3	After conditioning	corpus24_edge_copy
4	After conditioning	corpus24_edge_copy
3	After conditioning	corpus24_edge_copy
4	After conditioning	corpus24_edge_copy
3	After conditioning	corpus24_edge_copy
2	After conditioning	corpus24_edge_copy
3	After conditioning	corpus24_edge_copy
5	After conditioning	corpus24_edge_copy
2	After conditioning	corpus24_edge_copy
4	After conditioning	corpus24_edge_copy
2	After conditioning	corpus24_edge_copy
2	After conditioning	corpus24_edge_copy
2	After conditioning	corpus24_edge_copy
2	After conditioning	corpus24_edge_copy
4	After conditioning	corpus24_edge_copy
5	After conditioning	corpus24_edge_copy
4	After conditioning	corpus24_edge_copy
4	After conditioning	corpus24_edge_copy
4	After conditioning	corpus24_edge_copy
2	After conditioning	corpus24_edge_copy
2	After conditioning	corpus24_edge_copy
3	After conditioning	corpus24_edge_copy
2	After conditioning	corpus24_edge_copy
3	After conditioning	corpus24_edge_copy
3	After conditioning	corpus24_edge_copy
3	After conditioning	corpus24_edge_copy
4	After conditioning	corpus24_edge_copy
2	After conditioning	corpus24_edge_copy
4	After conditioning	corpus24_edge_copy
2	After conditioning	corpus24_edge_copy
2	After conditioning	corpus24_edge_copy
3	After conditioning	corpus24_edge_copy
2	After conditioning	corpus24_edge_copy
4	After conditioning	corpus24_edge_copy
6	After conditioning	corpus24_edge_copy
2	After conditioning	corpus24_edge_copy
2	After conditioning	corpus24_edge_copy
5	After conditioning	corpus24_edge_copy
3	After conditioning	corpus24_edge_copy
4	After conditioning	corpus24_edge_copy
3	After conditioning	corpus24_edge_copy
2	After conditioning	corpus24_edge_copy
3	After conditioning	corpus24_edge_copy
3	After conditioning	corpus24_edge_copy
8	After conditioning	corpus24_edge_copy
3	After conditioning	corpus24_edge_copy
2	After conditioning	corpus24_edge_copy
2	After conditioning	corpus24_edge_copy
3	After conditioning	corpus24_edge_copy
4	After conditioning	corpus24_edge_copy
2	After conditioning	corpus24_edge_copy
3	After conditioning	corpus24_edge_copy
4	After conditioning	corpus24_edge_copy
4	After conditioning	corpus24_edge_copy
2	After conditioning	corpus24_edge_copy
3	After conditioning	corpus24_edge_copy
4	After conditioning	corpus24_edge_copy
2	After conditioning	corpus24_edge_copy
4	After conditioning	corpus24_edge_copy
3	After conditioning	corpus24_edge_copy
3	After conditioning	corpus24_edge_copy
5	After conditioning	corpus24_edge_copy
3	After conditioning	corpus24_edge_copy
2	After conditioning	corpus24_edge_copy
2	After conditioning	corpus24_edge_copy
2	After conditioning	corpus24_edge_copy
4	After conditioning	corpus24_edge_copy
5	Before conditioning	corpus30_edge_copy
8	Before conditioning	corpus30_edge_copy
8	Before conditioning	corpus30_edge_copy
4	Before conditioning	corpus30_edge_copy
9	Before conditioning	corpus30_edge_copy
7	Before conditioning	corpus30_edge_copy
6	Before conditioning	corpus30_edge_copy
5	Before conditioning	corpus30_edge_copy
6	Before conditioning	corpus30_edge_copy
5	Before conditioning	corpus30_edge_copy
2	Before conditioning	corpus30_edge_copy
5	Before conditioning	corpus30_edge_copy
7	Before conditioning	corpus30_edge_copy
5	Before conditioning	corpus30_edge_copy
4	Before conditioning	corpus30_edge_copy
4	Before conditioning	corpus30_edge_copy
4	Before conditioning	corpus30_edge_copy
3	Before conditioning	corpus30_edge_copy
9	Before conditioning	corpus30_edge_copy
7	Before conditioning	corpus30_edge_copy
4	Before conditioning	corpus30_edge_copy
7	Before conditioning	corpus30_edge_copy
7	Before conditioning	corpus30_edge_copy
7	Before conditioning	corpus30_edge_copy
6	Before conditioning	corpus30_edge_copy
4	Before conditioning	corpus30_edge_copy
6	Before conditioning	corpus30_edge_copy
6	Before conditioning	corpus30_edge_copy
6	Before conditioning	corpus30_edge_copy
7	Before conditioning	corpus30_edge_copy
6	Before conditioning	corpus30_edge_copy
4	Before conditioning	corpus30_edge_copy
4	Before conditioning	corpus30_edge_copy
5	Before conditioning	corpus30_edge_copy
7	Before conditioning	corpus30_edge_copy
5	Before conditioning	corpus30_edge_copy
3	Before conditioning	corpus30_edge_copy
5	Before conditioning	corpus30_edge_copy
2	Before conditioning	corpus30_edge_copy
3	Before conditioning	corpus30_edge_copy
7	Before conditioning	corpus30_edge_copy
6	Before conditioning	corpus30_edge_copy
8	Before conditioning	corpus30_edge_copy
5	Before conditioning	corpus30_edge_copy
5	Before conditioning	corpus30_edge_copy
2	Before conditioning	corpus30_edge_copy
4	Before conditioning	corpus30_edge_copy
7	Before conditioning	corpus30_edge_copy
5	Before conditioning	corpus30_edge_copy
7	Before conditioning	corpus30_edge_copy
6	Before conditioning	corpus30_edge_copy
5	Before conditioning	corpus30_edge_copy
8	Before conditioning	corpus30_edge_copy
7	Before conditioning	corpus30_edge_copy
3	Before conditioning	corpus30_edge_copy
5	Before conditioning	corpus30_edge_copy
6	Before conditioning	corpus30_edge_copy
8	Before conditioning	corpus30_edge_copy
3	Before conditioning	corpus30_edge_copy
6	Before conditioning	corpus30_edge_copy
5	Before conditioning	corpus30_edge_copy
2	Before conditioning	corpus30_edge_copy
5	Before conditioning	corpus30_edge_copy
5	Before conditioning	corpus30_edge_copy
5	Before conditioning	corpus30_edge_copy
7	Before conditioning	corpus30_edge_copy
6	Before conditioning	corpus30_edge_copy
4	Before conditioning	corpus30_edge_copy
6	Before conditioning	corpus30_edge_copy
6	Before conditioning	corpus30_edge_copy
6	Before conditioning	corpus30_edge_copy
7	Before conditioning	corpus30_edge_copy
2	After conditioning	corpus30_edge_copy
7	After conditioning	corpus30_edge_copy
3	After conditioning	corpus30_edge_copy
8	After conditioning	corpus30_edge_copy
5	After conditioning	corpus30_edge_copy
6	After conditioning	corpus30_edge_copy
5	After conditioning	corpus30_edge_copy
7	After conditioning	corpus30_edge_copy
8	After conditioning	corpus30_edge_copy
2	After conditioning	corpus30_edge_copy
5	After conditioning	corpus30_edge_copy
3	After conditioning	corpus30_edge_copy
4	After conditioning	corpus30_edge_copy
5	After conditioning	corpus30_edge_copy
3	After conditioning	corpus30_edge_copy
4	After conditioning	corpus30_edge_copy
6	After conditioning	corpus30_edge_copy
7	After conditioning	corpus30_edge_copy
8	After conditioning	corpus30_edge_copy
5	After conditioning	corpus30_edge_copy
3	After conditioning	corpus30_edge_copy
6	After conditioning	corpus30_edge_copy
7	After conditioning	corpus30_edge_copy
5	After conditioning	corpus30_edge_copy
8	After conditioning	corpus30_edge_copy
5	After conditioning	corpus30_edge_copy
6	After conditioning	corpus30_edge_copy
4	After conditioning	corpus30_edge_copy
6	After conditioning	corpus30_edge_copy
7	After conditioning	corpus30_edge_copy
7	After conditioning	corpus30_edge_copy
6	After conditioning	corpus30_edge_copy
3	After conditioning	corpus30_edge_copy
6	After conditioning	corpus30_edge_copy
7	After conditioning	corpus30_edge_copy
7	After conditioning	corpus30_edge_copy
7	After conditioning	corpus30_edge_copy
5	After conditioning	corpus30_edge_copy
4	After conditioning	corpus30_edge_copy
6	After conditioning	corpus30_edge_copy
7	After conditioning	corpus30_edge_copy
7	After conditioning	corpus30_edge_copy
8	After conditioning	corpus30_edge_copy
3	After conditioning	corpus30_edge_copy
5	After conditioning	corpus30_edge_copy
6	After conditioning	corpus30_edge_copy
4	After conditioning	corpus30_edge_copy
8	After conditioning	corpus30_edge_copy
4	After conditioning	corpus30_edge_copy
7	After conditioning	corpus30_edge_copy
5	After conditioning	corpus30_edge_copy
6	After conditioning	corpus30_edge_copy
7	After conditioning	corpus30_edge_copy
5	After conditioning	corpus30_edge_copy
5	After conditioning	corpus30_edge_copy
6	After conditioning	corpus30_edge_copy
7	After conditioning	corpus30_edge_copy
3	After conditioning	corpus30_edge_copy
6	After conditioning	corpus30_edge_copy
6	After conditioning	corpus30_edge_copy
9	After conditioning	corpus30_edge_copy
9	After conditioning	corpus30_edge_copy
2	After conditioning	corpus30_edge_copy
7	After conditioning	corpus30_edge_copy
6	After conditioning	corpus30_edge_copy
7	After conditioning	corpus30_edge_copy
7	After conditioning	corpus30_edge_copy
9	After conditioning	corpus30_edge_copy
7	After conditioning	corpus30_edge_copy
6	After conditioning	corpus30_edge_copy
5	After conditioning	corpus30_edge_copy
5	After conditioning	corpus30_edge_copy

## Sheet: Fig2f
repeat_times	rule	bird
3	before conditioning	log003x
4	before conditioning	log003x
3	before conditioning	log003x
4	before conditioning	log003x
3	before conditioning	log003x
3	before conditioning	log003x
3	before conditioning	log003x
3	before conditioning	log003x
3	before conditioning	log003x
3	before conditioning	log003x
4	before conditioning	log003x
3	before conditioning	log003x
4	before conditioning	log003x
3	before conditioning	log003x
5	before conditioning	log003x
5	before conditioning	log003x
5	before conditioning	log003x
6	before conditioning	log003x
6	before conditioning	log003x
3	before conditioning	log003x
3	before conditioning	log003x
3	before conditioning	log003x
4	before conditioning	log003x
3	before conditioning	log003x
3	before conditioning	log003x
4	before conditioning	log003x
5	before conditioning	log003x
3	before conditioning	log003x
3	before conditioning	log003x
3	before conditioning	log003x
4	before conditioning	log003x
5	before conditioning	log003x
3	before conditioning	log003x
6	before conditioning	log003x
5	before conditioning	log003x
3	before conditioning	log003x
3	before conditioning	log003x
2	before conditioning	log003x
3	before conditioning	log003x
3	before conditioning	log003x
3	before conditioning	log003x
3	before conditioning	log003x
2	before conditioning	log003x
4	before conditioning	log003x
4	before conditioning	log003x
3	before conditioning	log003x
5	before conditioning	log003x
3	before conditioning	log003x
7	before conditioning	log003x
3	before conditioning	log003x
4	before conditioning	log003x
3	before conditioning	log003x
3	before conditioning	log003x
5	before conditioning	log003x
3	before conditioning	log003x
5	before conditioning	log003x
2	before conditioning	log003x
4	before conditioning	log003x
6	before conditioning	log003x
3	before conditioning	log003x
4	before conditioning	log003x
3	before conditioning	log003x
5	before conditioning	log003x
3	before conditioning	log003x
3	before conditioning	log003x
3	before conditioning	log003x
4	before conditioning	log003x
2	before conditioning	log003x
3	before conditioning	log003x
3	before conditioning	log003x
5	before conditioning	log003x
3	before conditioning	log003x
4	before conditioning	log003x
5	before conditioning	log003x
3	before conditioning	log003x
3	before conditioning	log003x
3	before conditioning	log003x
3	before conditioning	log003x
3	before conditioning	log003x
4	before conditioning	log003x
6	before conditioning	log003x
3	before conditioning	log003x
3	before conditioning	log003x
4	before conditioning	log003x
4	before conditioning	log003x
4	before conditioning	log003x
7	before conditioning	log003x
5	before conditioning	log003x
5	before conditioning	log003x
3	before conditioning	log003x
3	before conditioning	log003x
3	before conditioning	log003x
3	before conditioning	log003x
4	before conditioning	log003x
6	before conditioning	log003x
5	before conditioning	log003x
4	before conditioning	log003x
5	before conditioning	log003x
5	before conditioning	log003x
3	before conditioning	log003x
4	before conditioning	log003x
3	before conditioning	log003x
3	before conditioning	log003x
3	before conditioning	log003x
3	before conditioning	log003x
3	before conditioning	log003x
4	before conditioning	log003x
3	before conditioning	log003x
5	before conditioning	log003x
4	before conditioning	log003x
5	before conditioning	log003x
4	before conditioning	log003x
3	before conditioning	log003x
3	before conditioning	log003x
3	before conditioning	log003x
3	before conditioning	log003x
4	before conditioning	log003x
4	before conditioning	log003x
4	before conditioning	log003x
5	before conditioning	log003x
3	before conditioning	log003x
4	before conditioning	log003x
3	before conditioning	log003x
3	before conditioning	log003x
4	before conditioning	log003x
4	before conditioning	log003x
2	before conditioning	log003x
4	before conditioning	log003x
3	before conditioning	log003x
6	before conditioning	log003x
2	before conditioning	log003x
3	before conditioning	log003x
4	before conditioning	log003x
3	before conditioning	log003x
2	before conditioning	log003x
3	before conditioning	log003x
3	before conditioning	log003x
4	before conditioning	log003x
4	before conditioning	log003x
4	before conditioning	log003x
3	before conditioning	log003x
3	before conditioning	log003x
4	before conditioning	log003x
2	before conditioning	log003x
3	before conditioning	log003x
2	before conditioning	log003x
3	before conditioning	log003x
3	before conditioning	log003x
6	before conditioning	log003x
4	before conditioning	log003x
4	before conditioning	log003x
3	before conditioning	log003x
3	before conditioning	log003x
4	before conditioning	log003x
3	before conditioning	log003x
2	before conditioning	log003x
3	before conditioning	log003x
4	before conditioning	log003x
3	before conditioning	log003x
4	before conditioning	log003x
3	before conditioning	log003x
3	before conditioning	log003x
4	before conditioning	log003x
3	before conditioning	log003x
4	before conditioning	log003x
3	before conditioning	log003x
4	before conditioning	log003x
5	before conditioning	log003x
3	before conditioning	log003x
2	before conditioning	log003x
3	before conditioning	log003x
3	before conditioning	log003x
5	before conditioning	log003x
4	before conditioning	log003x
3	before conditioning	log003x
4	before conditioning	log003x
5	before conditioning	log003x
5	before conditioning	log003x
2	before conditioning	log003x
4	before conditioning	log003x
6	before conditioning	log003x
6	before conditioning	log003x
4	before conditioning	log003x
3	before conditioning	log003x
4	before conditioning	log003x
2	before conditioning	log003x
3	before conditioning	log003x
3	before conditioning	log003x
5	before conditioning	log003x
5	before conditioning	log003x
3	before conditioning	log003x
3	before conditioning	log003x
4	before conditioning	log003x
3	before conditioning	log003x
4	before conditioning	log003x
4	before conditioning	log003x
3	before conditioning	log003x
3	before conditioning	log003x
3	before conditioning	log003x
3	before conditioning	log003x
3	before conditioning	log003x
5	before conditioning	log003x
3	before conditioning	log003x
3	before conditioning	log003x
3	before conditioning	log003x
3	before conditioning	log003x
3	before conditioning	log003x
3	before conditioning	log003x
3	before conditioning	log003x
5	before conditioning	log003x
3	before conditioning	log003x
2	before conditioning	log003x
3	before conditioning	log003x
3	before conditioning	log003x
5	before conditioning	log003x
3	before conditioning	log003x
5	before conditioning	log003x
4	before conditioning	log003x
3	before conditioning	log003x
5	before conditioning	log003x
3	before conditioning	log003x
3	before conditioning	log003x
4	before conditioning	log003x
3	before conditioning	log003x
3	before conditioning	log003x
5	before conditioning	log003x
6	before conditioning	log003x
6	before conditioning	log003x
3	before conditioning	log003x
3	before conditioning	log003x
3	before conditioning	log003x
5	before conditioning	log003x
4	before conditioning	log003x
4	before conditioning	log003x
3	before conditioning	log003x
4	before conditioning	log003x
3	before conditioning	log003x
2	before conditioning	log003x
4	before conditioning	log003x
6	before conditioning	log003x
3	before conditioning	log003x
3	before conditioning	log003x
3	before conditioning	log003x
4	before conditioning	log003x
3	before conditioning	log003x
5	before conditioning	log003x
2	before conditioning	log003x
3	before conditioning	log003x
3	before conditioning	log003x
4	before conditioning	log003x
3	before conditioning	log003x
4	before conditioning	log003x
3	before conditioning	log003x
2	before conditioning	log003x
3	before conditioning	log003x
3	before conditioning	log003x
3	before conditioning	log003x
3	before conditioning	log003x
3	before conditioning	log003x
6	before conditioning	log003x
3	before conditioning	log003x
4	before conditioning	log003x
4	before conditioning	log003x
2	before conditioning	log003x
3	before conditioning	log003x
3	before conditioning	log003x
3	before conditioning	log003x
3	before conditioning	log003x
2	before conditioning	log003x
3	before conditioning	log003x
3	before conditioning	log003x
2	before conditioning	log003x
2	before conditioning	log003x
4	before conditioning	log003x
3	before conditioning	log003x
4	before conditioning	log003x
4	before conditioning	log003x
4	before conditioning	log003x
3	before conditioning	log003x
3	before conditioning	log003x
3	before conditioning	log003x
4	before conditioning	log003x
3	before conditioning	log003x
4	before conditioning	log003x
5	before conditioning	log003x
4	before conditioning	log003x
4	before conditioning	log003x
4	before conditioning	log003x
5	before conditioning	log003x
4	before conditioning	log003x
4	before conditioning	log003x
4	before conditioning	log003x
3	before conditioning	log003x
3	before conditioning	log003x
6	before conditioning	log003x
3	before conditioning	log003x
3	before conditioning	log003x
3	before conditioning	log003x
3	before conditioning	log003x
3	before conditioning	log003x
2	before conditioning	log003x
3	before conditioning	log003x
3	before conditioning	log003x
3	before conditioning	log003x
5	before conditioning	log003x
3	before conditioning	log003x
2	before conditioning	log003x
3	before conditioning	log003x
3	before conditioning	log003x
4	before conditioning	log003x
4	before conditioning	log003x
4	before conditioning	log003x
3	before conditioning	log003x
3	before conditioning	log003x
2	before conditioning	log003x
3	before conditioning	log003x
4	before conditioning	log003x
3	before conditioning	log003x
2	before conditioning	log003x
3	before conditioning	log003x
3	before conditioning	log003x
5	before conditioning	log003x
3	before conditioning	log003x
4	before conditioning	log003x
6	before conditioning	log003x
3	before conditioning	log003x
3	before conditioning	log003x
3	before conditioning	log003x
4	before conditioning	log003x
3	before conditioning	log003x
3	before conditioning	log003x
3	before conditioning	log003x
3	before conditioning	log003x
5	before conditioning	log003x
3	before conditioning	log003x
3	before conditioning	log003x
3	before conditioning	log003x
4	before conditioning	log003x
2	before conditioning	log003x
4	before conditioning	log003x
3	before conditioning	log003x
4	before conditioning	log003x
3	before conditioning	log003x
3	before conditioning	log003x
3	before conditioning	log003x
3	before conditioning	log003x
4	before conditioning	log003x
4	before conditioning	log003x
3	before conditioning	log003x
4	before conditioning	log003x
4	before conditioning	log003x
3	before conditioning	log003x
5	before conditioning	log003x
3	before conditioning	log003x
4	before conditioning	log003x
4	before conditioning	log003x
2	before conditioning	log003x
3	before conditioning	log003x
5	before conditioning	log003x
5	before conditioning	log003x
4	before conditioning	log003x
3	before conditioning	log003x
3	before conditioning	log003x
3	before conditioning	log003x
7	before conditioning	log003x
3	before conditioning	log003x
3	before conditioning	log003x
4	before conditioning	log003x
4	before conditioning	log003x
5	before conditioning	log003x
4	before conditioning	log003x
3	before conditioning	log003x
7	before conditioning	log003x
3	before conditioning	log003x
3	before conditioning	log003x
4	before conditioning	log003x
3	before conditioning	log003x
5	before conditioning	log003x
3	before conditioning	log003x
3	before conditioning	log003x
2	before conditioning	log003x
3	before conditioning	log003x
4	before conditioning	log003x
5	before conditioning	log003x
4	before conditioning	log003x
4	before conditioning	log003x
5	before conditioning	log003x
3	before conditioning	log003x
3	before conditioning	log003x
4	before conditioning	log003x
4	before conditioning	log003x
5	before conditioning	log003x
5	before conditioning	log003x
3	before conditioning	log003x
3	before conditioning	log003x
3	before conditioning	log003x
3	before conditioning	log003x
3	before conditioning	log003x
3	before conditioning	log003x
6	before conditioning	log003x
4	before conditioning	log003x
3	before conditioning	log003x
3	before conditioning	log003x
3	before conditioning	log003x
3	before conditioning	log003x
4	before conditioning	log003x
2	before conditioning	log003x
4	before conditioning	log003x
5	before conditioning	log003x
5	before conditioning	log003x
4	before conditioning	log003x
3	before conditioning	log003x
3	before conditioning	log003x
4	before conditioning	log003x
3	before conditioning	log003x
3	before conditioning	log003x
5	before conditioning	log003x
4	before conditioning	log003x
2	before conditioning	log003x
3	before conditioning	log003x
4	before conditioning	log003x
5	before conditioning	log003x
3	before conditioning	log003x
4	before conditioning	log003x
5	before conditioning	log003x
4	before conditioning	log003x
4	before conditioning	log003x
3	before conditioning	log003x
3	before conditioning	log003x
5	before conditioning	log003x
3	before conditioning	log003x
6	before conditioning	log003x
3	before conditioning	log003x
3	before conditioning	log003x
3	before conditioning	log003x
5	before conditioning	log003x
3	before conditioning	log003x
5	before conditioning	log003x
4	before conditioning	log003x
4	before conditioning	log003x
4	before conditioning	log003x
3	before conditioning	log003x
3	before conditioning	log003x
3	before conditioning	log003x
3	before conditioning	log003x
6	before conditioning	log003x
4	before conditioning	log003x
3	before conditioning	log003x
3	before conditioning	log003x
4	before conditioning	log003x
5	before conditioning	log003x
6	before conditioning	log003x
3	before conditioning	log003x
4	before conditioning	log003x
3	before conditioning	log003x
3	before conditioning	log003x
3	before conditioning	log003x
3	before conditioning	log003x
4	before conditioning	log003x
4	before conditioning	log003x
2	before conditioning	log003x
3	before conditioning	log003x
3	before conditioning	log003x
3	before conditioning	log003x
3	before conditioning	log003x
6	before conditioning	log003x
4	before conditioning	log003x
4	before conditioning	log003x
3	before conditioning	log003x
3	before conditioning	log003x
5	before conditioning	log003x
3	before conditioning	log003x
4	before conditioning	log003x
4	before conditioning	log003x
3	before conditioning	log003x
3	before conditioning	log003x
4	before conditioning	log003x
3	before conditioning	log003x
3	before conditioning	log003x
5	before conditioning	log003x
3	before conditioning	log003x
2	before conditioning	log003x
3	before conditioning	log003x
3	before conditioning	log003x
3	before conditioning	log003x
3	before conditioning	log003x
3	before conditioning	log003x
4	before conditioning	log003x
4	before conditioning	log003x
4	before conditioning	log003x
5	before conditioning	log003x
5	before conditioning	log003x
5	before conditioning	log003x
4	before conditioning	log003x
4	before conditioning	log003x
3	before conditioning	log003x
4	before conditioning	log003x
5	before conditioning	log003x
4	before conditioning	log003x
2	before conditioning	log003x
3	before conditioning	log003x
3	before conditioning	log003x
3	before conditioning	log003x
4	before conditioning	log003x
4	before conditioning	log003x
3	before conditioning	log003x
3	before conditioning	log003x
3	before conditioning	log003x
3	before conditioning	log003x
3	before conditioning	log003x
4	before conditioning	log003x
3	before conditioning	log003x
2	before conditioning	log003x
3	before conditioning	log003x
4	before conditioning	log003x
3	before conditioning	log003x
3	before conditioning	log003x
3	before conditioning	log003x
4	before conditioning	log003x
4	before conditioning	log003x
3	before conditioning	log003x
4	before conditioning	log003x
4	before conditioning	log003x
3	before conditioning	log003x
4	before conditioning	log003x
3	before conditioning	log003x
4	before conditioning	log003x
3	before conditioning	log003x
3	before conditioning	log003x
5	before conditioning	log003x
3	before conditioning	log003x
3	before conditioning	log003x
2	before conditioning	log003x
3	before conditioning	log003x
3	before conditioning	log003x
3	before conditioning	log003x
3	before conditioning	log003x
3	before conditioning	log003x
4	before conditioning	log003x
5	before conditioning	log003x
4	before conditioning	log003x
3	before conditioning	log003x
6	before conditioning	log003x
3	before conditioning	log003x
3	before conditioning	log003x
4	before conditioning	log003x
3	before conditioning	log003x
3	before conditioning	log003x
6	before conditioning	log003x
4	before conditioning	log003x
3	before conditioning	log003x
3	before conditioning	log003x
2	before conditioning	log003x
6	before conditioning	log003x
3	before conditioning	log003x
3	before conditioning	log003x
3	before conditioning	log003x
5	before conditioning	log003x
3	before conditioning	log003x
4	before conditioning	log003x
3	before conditioning	log003x
3	before conditioning	log003x
4	before conditioning	log003x
3	before conditioning	log003x
3	before conditioning	log003x
2	before conditioning	log003x
3	before conditioning	log003x
3	before conditioning	log003x
3	before conditioning	log003x
3	before conditioning	log003x
4	before conditioning	log003x
6	before conditioning	log003x
3	before conditioning	log003x
4	before conditioning	log003x
3	before conditioning	log003x
3	before conditioning	log003x
3	before conditioning	log003x
2	before conditioning	log003x
4	before conditioning	log003x
4	before conditioning	log003x
4	before conditioning	log003x
5	before conditioning	log003x
5	before conditioning	log003x
3	before conditioning	log003x
4	before conditioning	log003x
3	before conditioning	log003x
3	before conditioning	log003x
3	before conditioning	log003x
4	before conditioning	log003x
3	before conditioning	log003x
5	before conditioning	log003x
3	before conditioning	log003x
3	before conditioning	log003x
5	before conditioning	log003x
3	before conditioning	log003x
3	before conditioning	log003x
3	before conditioning	log003x
4	before conditioning	log003x
4	before conditioning	log003x
3	before conditioning	log003x
4	before conditioning	log003x
3	before conditioning	log003x
3	before conditioning	log003x
4	before conditioning	log003x
4	before conditioning	log003x
3	before conditioning	log003x
4	before conditioning	log003x
6	before conditioning	log003x
4	before conditioning	log003x
4	before conditioning	log003x
3	before conditioning	log003x
4	before conditioning	log003x
5	before conditioning	log003x
3	before conditioning	log003x
3	before conditioning	log003x
3	before conditioning	log003x
3	before conditioning	log003x
4	before conditioning	log003x
5	before conditioning	log003x
3	before conditioning	log003x
5	before conditioning	log003x
3	before conditioning	log003x
4	before conditioning	log003x
5	before conditioning	log003x
3	before conditioning	log003x
2	before conditioning	log003x
2	before conditioning	log003x
2	before conditioning	log003x
3	before conditioning	log003x
3	before conditioning	log003x
3	before conditioning	log003x
5	before conditioning	log003x
2	before conditioning	log003x
3	before conditioning	log003x
4	before conditioning	log003x
2	before conditioning	log003x
5	before conditioning	log003x
7	before conditioning	log003x
4	before conditioning	log003x
3	before conditioning	log003x
3	before conditioning	log003x
3	before conditioning	log003x
5	before conditioning	log003x
3	before conditioning	log003x
3	before conditioning	log003x
3	before conditioning	log003x
2	before conditioning	log003x
3	before conditioning	log003x
4	before conditioning	log003x
3	before conditioning	log003x
4	before conditioning	log003x
3	before conditioning	log003x
4	before conditioning	log003x
4	before conditioning	log003x
5	before conditioning	log003x
4	before conditioning	log003x
3	before conditioning	log003x
3	before conditioning	log003x
6	before conditioning	log003x
4	before conditioning	log003x
2	before conditioning	log003x
3	before conditioning	log003x
3	before conditioning	log003x
5	before conditioning	log003x
2	before conditioning	log003x
3	before conditioning	log003x
3	before conditioning	log003x
3	before conditioning	log003x
4	before conditioning	log003x
3	before conditioning	log003x
3	before conditioning	log003x
3	before conditioning	log003x
3	before conditioning	log003x
5	before conditioning	log003x
3	before conditioning	log003x
4	before conditioning	log003x
4	before conditioning	log003x
4	before conditioning	log003x
4	before conditioning	log003x
3	before conditioning	log003x
3	before conditioning	log003x
3	before conditioning	log003x
3	before conditioning	log003x
3	before conditioning	log003x
3	before conditioning	log003x
4	before conditioning	log003x
5	before conditioning	log003x
3	before conditioning	log003x
4	before conditioning	log003x
3	before conditioning	log003x
5	before conditioning	log003x
2	before conditioning	log003x
3	before conditioning	log003x
3	before conditioning	log003x
4	before conditioning	log003x
4	before conditioning	log003x
3	before conditioning	log003x
3	before conditioning	log003x
3	before conditioning	log003x
5	before conditioning	log003x
5	before conditioning	log003x
2	before conditioning	log003x
3	before conditioning	log003x
3	before conditioning	log003x
5	before conditioning	log003x
4	before conditioning	log003x
3	before conditioning	log003x
3	before conditioning	log003x
3	before conditioning	log003x
3	before conditioning	log003x
3	before conditioning	log003x
2	before conditioning	log003x
5	before conditioning	log003x
4	before conditioning	log003x
4	before conditioning	log003x
3	before conditioning	log003x
5	before conditioning	log003x
4	before conditioning	log003x
2	before conditioning	log003x
3	before conditioning	log003x
4	before conditioning	log003x
2	before conditioning	log003x
5	before conditioning	log003x
3	before conditioning	log003x
3	before conditioning	log003x
5	before conditioning	log003x
4	before conditioning	log003x
4	before conditioning	log003x
3	before conditioning	log003x
3	before conditioning	log003x
3	before conditioning	log003x
3	before conditioning	log003x
3	before conditioning	log003x
3	before conditioning	log003x
4	before conditioning	log003x
4	before conditioning	log003x
5	before conditioning	log003x
3	before conditioning	log003x
3	before conditioning	log003x
3	before conditioning	log003x
2	before conditioning	log003x
3	before conditioning	log003x
4	before conditioning	log003x
3	before conditioning	log003x
3	before conditioning	log003x
4	before conditioning	log003x
3	before conditioning	log003x
3	before conditioning	log003x
4	before conditioning	log003x
5	before conditioning	log003x
4	before conditioning	log003x
3	before conditioning	log003x
3	before conditioning	log003x
3	before conditioning	log003x
3	before conditioning	log003x
4	before conditioning	log003x
6	before conditioning	log003x
4	before conditioning	log003x
3	before conditioning	log003x
3	before conditioning	log003x
3	before conditioning	log003x
3	before conditioning	log003x
5	before conditioning	log003x
4	before conditioning	log003x
3	before conditioning	log003x
3	before conditioning	log003x
4	before conditioning	log003x
3	before conditioning	log003x
4	before conditioning	log003x
2	before conditioning	log003x
3	before conditioning	log003x
4	before conditioning	log003x
4	before conditioning	log003x
5	before conditioning	log003x
3	before conditioning	log003x
3	before conditioning	log003x
3	before conditioning	log003x
3	before conditioning	log003x
3	before conditioning	log003x
3	before conditioning	log003x
4	before conditioning	log003x
3	before conditioning	log003x
4	before conditioning	log003x
4	before conditioning	log003x
2	before conditioning	log003x
3	before conditioning	log003x
4	before conditioning	log003x
3	before conditioning	log003x
3	before conditioning	log003x
3	before conditioning	log003x
3	before conditioning	log003x
4	before conditioning	log003x
3	before conditioning	log003x
3	before conditioning	log003x
3	before conditioning	log003x
3	before conditioning	log003x
3	before conditioning	log003x
4	before conditioning	log003x
3	before conditioning	log003x
3	before conditioning	log003x
3	before conditioning	log003x
3	before conditioning	log003x
3	before conditioning	log003x
4	before conditioning	log003x
4	before conditioning	log003x
2	before conditioning	log003x
4	before conditioning	log003x
6	before conditioning	log003x
3	before conditioning	log003x
6	before conditioning	log003x
4	before conditioning	log003x
2	before conditioning	log003x
3	before conditioning	log003x
3	before conditioning	log003x
4	before conditioning	log003x
2	before conditioning	log003x
4	before conditioning	log003x
3	before conditioning	log003x
3	before conditioning	log003x
3	before conditioning	log003x
3	before conditioning	log003x
4	before conditioning	log003x
4	before conditioning	log003x
3	before conditioning	log003x
3	before conditioning	log003x
3	before conditioning	log003x
3	before conditioning	log003x
4	before conditioning	log003x
7	before conditioning	log003x
3	before conditioning	log003x
3	before conditioning	log003x
3	before conditioning	log003x
4	before conditioning	log003x
4	before conditioning	log003x
3	before conditioning	log003x
3	before conditioning	log003x
3	before conditioning	log003x
4	before conditioning	log003x
2	before conditioning	log003x
3	before conditioning	log003x
3	before conditioning	log003x
3	before conditioning	log003x
4	before conditioning	log003x
3	before conditioning	log003x
3	before conditioning	log003x
3	before conditioning	log003x
3	before conditioning	log003x
3	before conditioning	log003x
4	before conditioning	log003x
3	before conditioning	log003x
3	before conditioning	log003x
3	before conditioning	log003x
4	before conditioning	log003x
3	before conditioning	log003x
3	before conditioning	log003x
3	before conditioning	log003x
4	before conditioning	log003x
4	before conditioning	log003x
2	before conditioning	log003x
4	before conditioning	log003x
5	before conditioning	log003x
3	before conditioning	log003x
2	before conditioning	log003x
3	before conditioning	log003x
3	before conditioning	log003x
3	before conditioning	log003x
3	before conditioning	log003x
3	before conditioning	log003x
5	before conditioning	log003x
3	before conditioning	log003x
6	before conditioning	log003x
4	before conditioning	log003x
4	before conditioning	log003x
4	before conditioning	log003x
3	before conditioning	log003x
2	before conditioning	log003x
3	before conditioning	log003x
3	before conditioning	log003x
3	before conditioning	log003x
5	before conditioning	log003x
3	before conditioning	log003x
3	before conditioning	log003x
3	before conditioning	log003x
5	before conditioning	log003x
3	before conditioning	log003x
2	before conditioning	log003x
3	before conditioning	log003x
3	before conditioning	log003x
3	before conditioning	log003x
3	before conditioning	log003x
5	before conditioning	log003x
3	before conditioning	log003x
3	before conditioning	log003x
3	before conditioning	log003x
3	before conditioning	log003x
3	before conditioning	log003x
3	before conditioning	log003x
3	before conditioning	log003x
4	before conditioning	log003x
3	before conditioning	log003x
3	before conditioning	log003x
3	before conditioning	log003x
5	before conditioning	log003x
5	before conditioning	log003x
3	before conditioning	log003x
3	before conditioning	log003x
3	before conditioning	log003x
3	before conditioning	log003x
6	before conditioning	log003x
3	before conditioning	log003x
3	before conditioning	log003x
3	before conditioning	log003x
3	before conditioning	log003x
4	before conditioning	log003x
2	before conditioning	log003x
3	before conditioning	log003x
3	before conditioning	log003x
3	before conditioning	log003x
3	before conditioning	log003x
3	before conditioning	log003x
3	before conditioning	log003x
4	before conditioning	log003x
3	before conditioning	log003x
4	before conditioning	log003x
2	before conditioning	log003x
4	before conditioning	log003x
3	before conditioning	log003x
3	before conditioning	log003x
3	before conditioning	log003x
3	before conditioning	log003x
5	before conditioning	log003x
6	before conditioning	log003x
4	before conditioning	log003x
4	before conditioning	log003x
5	before conditioning	log003x
4	before conditioning	log003x
5	before conditioning	log003x
3	before conditioning	log003x
5	before conditioning	log003x
3	before conditioning	log003x
3	before conditioning	log003x
3	before conditioning	log003x
2	before conditioning	log003x
3	before conditioning	log003x
3	before conditioning	log003x
4	before conditioning	log003x
4	before conditioning	log003x
2	before conditioning	log003x
3	before conditioning	log003x
3	before conditioning	log003x
3	before conditioning	log003x
5	before conditioning	log003x
5	before conditioning	log003x
4	before conditioning	log003x
3	before conditioning	log003x
5	before conditioning	log003x
4	before conditioning	log003x
3	before conditioning	log003x
7	before conditioning	log003x
6	before conditioning	log003x
3	before conditioning	log003x
7	before conditioning	log003x
5	before conditioning	log003x
3	before conditioning	log003x
4	before conditioning	log003x
3	before conditioning	log003x
4	before conditioning	log003x
3	before conditioning	log003x
3	before conditioning	log003x
4	before conditioning	log003x
5	before conditioning	log003x
4	before conditioning	log003x
3	before conditioning	log003x
5	before conditioning	log003x
3	before conditioning	log003x
4	before conditioning	log003x
3	before conditioning	log003x
4	before conditioning	log003x
3	before conditioning	log003x
3	before conditioning	log003x
3	before conditioning	log003x
3	before conditioning	log003x
2	before conditioning	log003x
4	before conditioning	log003x
3	before conditioning	log003x
3	before conditioning	log003x
5	before conditioning	log003x
3	before conditioning	log003x
6	before conditioning	log003x
3	before conditioning	log003x
4	before conditioning	log003x
3	before conditioning	log003x
4	before conditioning	log003x
3	before conditioning	log003x
3	before conditioning	log003x
3	before conditioning	log003x
5	before conditioning	log003x
4	before conditioning	log003x
3	before conditioning	log003x
3	before conditioning	log003x
4	before conditioning	log003x
4	before conditioning	log003x
4	before conditioning	log003x
5	before conditioning	log003x
3	before conditioning	log003x
3	before conditioning	log003x
4	before conditioning	log003x
3	before conditioning	log003x
4	before conditioning	log003x
3	before conditioning	log003x
6	before conditioning	log003x
3	before conditioning	log003x
4	before conditioning	log003x
3	before conditioning	log003x
5	before conditioning	log003x
3	before conditioning	log003x
3	before conditioning	log003x
2	before conditioning	log003x
4	before conditioning	log003x
3	before conditioning	log003x
2	before conditioning	log003x
3	before conditioning	log003x
3	before conditioning	log003x
3	before conditioning	log003x
3	before conditioning	log003x
4	before conditioning	log003x
3	before conditioning	log003x
4	before conditioning	log003x
4	before conditioning	log003x
3	before conditioning	log003x
3	before conditioning	log003x
7	before conditioning	log003x
4	before conditioning	log003x
3	before conditioning	log003x
3	before conditioning	log003x
3	before conditioning	log003x
4	before conditioning	log003x
3	before conditioning	log003x
3	before conditioning	log003x
2	before conditioning	log003x
4	before conditioning	log003x
4	before conditioning	log003x
5	before conditioning	log003x
5	before conditioning	log003x
3	before conditioning	log003x
3	before conditioning	log003x
3	before conditioning	log003x
5	before conditioning	log003x
3	before conditioning	log003x
3	before conditioning	log003x
4	before conditioning	log003x
3	before conditioning	log003x
3	before conditioning	log003x
4	before conditioning	log003x
3	before conditioning	log003x
4	before conditioning	log003x
3	before conditioning	log003x
3	before conditioning	log003x
4	before conditioning	log003x
4	before conditioning	log003x
3	before conditioning	log003x
5	before conditioning	log003x
3	before conditioning	log003x
4	before conditioning	log003x
4	before conditioning	log003x
4	before conditioning	log003x
3	before conditioning	log003x
3	before conditioning	log003x
4	before conditioning	log003x
4	before conditioning	log003x
5	before conditioning	log003x
6	before conditioning	log003x
4	before conditioning	log003x
3	before conditioning	log003x
4	before conditioning	log003x
4	before conditioning	log003x
5	before conditioning	log003x
3	before conditioning	log003x
4	before conditioning	log003x
3	before conditioning	log003x
4	before conditioning	log003x
4	before conditioning	log003x
3	before conditioning	log003x
3	before conditioning	log003x
4	before conditioning	log003x
4	before conditioning	log003x
4	before conditioning	log003x
3	before conditioning	log003x
4	before conditioning	log003x
4	before conditioning	log003x
3	before conditioning	log003x
3	before conditioning	log003x
3	before conditioning	log003x
3	before conditioning	log003x
4	before conditioning	log003x
5	before conditioning	log003x
3	before conditioning	log003x
3	before conditioning	log003x
4	before conditioning	log003x
5	before conditioning	log003x
4	before conditioning	log003x
3	before conditioning	log003x
3	before conditioning	log003x
4	before conditioning	log003x
5	before conditioning	log003x
3	before conditioning	log003x
3	before conditioning	log003x
3	before conditioning	log003x
3	before conditioning	log003x
3	before conditioning	log003x
2	before conditioning	log003x
4	before conditioning	log003x
4	before conditioning	log003x
4	before conditioning	log003x
3	before conditioning	log003x
3	before conditioning	log003x
3	before conditioning	log003x
2	before conditioning	log003x
3	before conditioning	log003x
3	before conditioning	log003x
6	before conditioning	log003x
4	before conditioning	log003x
3	before conditioning	log003x
2	before conditioning	log003x
4	before conditioning	log003x
3	before conditioning	log003x
3	before conditioning	log003x
3	before conditioning	log003x
4	before conditioning	log003x
3	before conditioning	log003x
3	before conditioning	log003x
3	before conditioning	log003x
3	before conditioning	log003x
3	before conditioning	log003x
4	before conditioning	log003x
3	before conditioning	log003x
3	before conditioning	log003x
3	before conditioning	log003x
3	before conditioning	log003x
4	before conditioning	log003x
3	before conditioning	log003x
4	before conditioning	log003x
3	before conditioning	log003x
3	before conditioning	log003x
3	before conditioning	log003x
4	before conditioning	log003x
4	before conditioning	log003x
5	before conditioning	log003x
3	before conditioning	log003x
3	before conditioning	log003x
3	before conditioning	log003x
3	before conditioning	log003x
4	before conditioning	log003x
3	before conditioning	log003x
3	before conditioning	log003x
4	before conditioning	log003x
4	before conditioning	log003x
2	before conditioning	log003x
4	before conditioning	log003x
4	before conditioning	log003x
4	before conditioning	log003x
3	before conditioning	log003x
3	before conditioning	log003x
3	before conditioning	log003x
4	before conditioning	log003x
3	before conditioning	log003x
3	before conditioning	log003x
3	before conditioning	log003x
5	before conditioning	log003x
3	before conditioning	log003x
3	before conditioning	log003x
3	before conditioning	log003x
3	before conditioning	log003x
3	before conditioning	log003x
3	before conditioning	log003x
4	before conditioning	log003x
5	before conditioning	log003x
4	before conditioning	log003x
3	before conditioning	log003x
3	before conditioning	log003x
3	before conditioning	log003x
3	before conditioning	log003x
3	before conditioning	log003x
4	before conditioning	log003x
3	before conditioning	log003x
3	before conditioning	log003x
4	before conditioning	log003x
6	before conditioning	log003x
4	before conditioning	log003x
3	before conditioning	log003x
3	before conditioning	log003x
3	before conditioning	log003x
3	before conditioning	log003x
4	before conditioning	log003x
4	before conditioning	log003x
7	before conditioning	log003x
3	before conditioning	log003x
3	before conditioning	log003x
4	before conditioning	log003x
2	before conditioning	log003x
3	before conditioning	log003x
6	before conditioning	log003x
3	before conditioning	log003x
3	before conditioning	log003x
5	before conditioning	log003x
3	before conditioning	log003x
5	before conditioning	log003x
5	before conditioning	log003x
3	before conditioning	log003x
5	before conditioning	log003x
3	before conditioning	log003x
3	before conditioning	log003x
3	before conditioning	log003x
3	before conditioning	log003x
5	before conditioning	log003x
2	before conditioning	log003x
4	before conditioning	log003x
3	before conditioning	log003x
3	before conditioning	log003x
4	before conditioning	log003x
3	before conditioning	log003x
3	before conditioning	log003x
4	before conditioning	log003x
2	before conditioning	log003x
3	before conditioning	log003x
3	before conditioning	log003x
3	before conditioning	log003x
3	before conditioning	log003x
3	before conditioning	log003x
3	before conditioning	log003x
3	before conditioning	log003x
3	before conditioning	log003x
4	before conditioning	log003x
5	before conditioning	log003x
3	before conditioning	log003x
2	before conditioning	log003x
4	before conditioning	log003x
3	before conditioning	log003x
4	before conditioning	log003x
3	before conditioning	log003x
3	before conditioning	log003x
5	before conditioning	log003x
3	before conditioning	log003x
3	before conditioning	log003x
2	before conditioning	log003x
3	before conditioning	log003x
5	before conditioning	log003x
4	before conditioning	log003x
3	before conditioning	log003x
3	before conditioning	log003x
3	before conditioning	log003x
3	before conditioning	log003x
3	before conditioning	log003x
4	before conditioning	log003x
3	before conditioning	log003x
3	before conditioning	log003x
5	before conditioning	log003x
2	before conditioning	log003x
3	before conditioning	log003x
3	before conditioning	log003x
5	before conditioning	log003x
3	before conditioning	log003x
3	before conditioning	log003x
3	before conditioning	log003x
4	before conditioning	log003x
3	before conditioning	log003x
3	before conditioning	log003x
3	before conditioning	log003x
6	before conditioning	log003x
3	before conditioning	log003x
3	before conditioning	log003x
3	before conditioning	log003x
3	before conditioning	log003x
4	before conditioning	log003x
4	before conditioning	log003x
4	before conditioning	log003x
4	before conditioning	log003x
3	before conditioning	log003x
4	before conditioning	log003x
3	before conditioning	log003x
4	before conditioning	log003x
3	before conditioning	log003x
3	before conditioning	log003x
3	before conditioning	log003x
3	before conditioning	log003x
4	before conditioning	log003x
2	before conditioning	log003x
4	before conditioning	log003x
4	before conditioning	log003x
3	before conditioning	log003x
3	before conditioning	log003x
4	before conditioning	log003x
6	before conditioning	log003x
3	before conditioning	log003x
3	before conditioning	log003x
3	before conditioning	log003x
3	before conditioning	log003x
4	before conditioning	log003x
4	before conditioning	log003x
3	before conditioning	log003x
3	before conditioning	log003x
3	before conditioning	log003x
5	before conditioning	log003x
3	before conditioning	log003x
4	before conditioning	log003x
5	before conditioning	log003x
5	before conditioning	log003x
3	before conditioning	log003x
5	before conditioning	log003x
3	before conditioning	log003x
5	before conditioning	log003x
4	before conditioning	log003x
5	before conditioning	log003x
4	before conditioning	log003x
3	before conditioning	log003x
5	before conditioning	log003x
3	before conditioning	log003x
2	before conditioning	log003x
3	before conditioning	log003x
4	before conditioning	log003x
5	before conditioning	log003x
3	before conditioning	log003x
3	before conditioning	log003x
3	before conditioning	log003x
3	before conditioning	log003x
5	before conditioning	log003x
4	before conditioning	log003x
4	before conditioning	log003x
3	before conditioning	log003x
2	before conditioning	log003x
5	before conditioning	log003x
9	before conditioning	log003x
3	before conditioning	log003x
4	before conditioning	log003x
3	before conditioning	log003x
4	before conditioning	log003x
2	before conditioning	log003x
3	before conditioning	log003x
3	before conditioning	log003x
3	before conditioning	log003x
4	before conditioning	log003x
3	before conditioning	log003x
5	before conditioning	log003x
3	before conditioning	log003x
3	before conditioning	log003x
2	before conditioning	log003x
3	before conditioning	log003x
4	before conditioning	log003x
4	before conditioning	log003x
4	before conditioning	log003x
3	before conditioning	log003x
3	before conditioning	log003x
3	before conditioning	log003x
6	before conditioning	log003x
3	before conditioning	log003x
3	before conditioning	log003x
2	before conditioning	log003x
2	before conditioning	log003x
4	before conditioning	log003x
3	before conditioning	log003x
3	before conditioning	log003x
4	before conditioning	log003x
3	before conditioning	log003x
2	before conditioning	log003x
3	before conditioning	log003x
3	before conditioning	log003x
6	before conditioning	log003x
3	before conditioning	log003x
3	before conditioning	log003x
3	before conditioning	log003x
4	before conditioning	log003x
3	before conditioning	log003x
3	before conditioning	log003x
3	before conditioning	log003x
4	before conditioning	log003x
3	before conditioning	log003x
4	before conditioning	log003x
3	before conditioning	log003x
3	before conditioning	log003x
4	before conditioning	log003x
4	before conditioning	log003x
2	before conditioning	log003x
2	before conditioning	log003x
3	before conditioning	log003x
3	before conditioning	log003x
2	before conditioning	log003x
3	before conditioning	log003x
3	before conditioning	log003x
3	before conditioning	log003x
2	before conditioning	log003x
3	before conditioning	log003x
5	before conditioning	log003x
2	before conditioning	log003x
3	before conditioning	log003x
3	before conditioning	log003x
3	before conditioning	log003x
5	before conditioning	log003x
7	before conditioning	log003x
3	before conditioning	log003x
4	before conditioning	log003x
3	before conditioning	log003x
3	before conditioning	log003x
4	before conditioning	log003x
3	before conditioning	log003x
3	before conditioning	log003x
3	before conditioning	log003x
4	before conditioning	log003x
4	before conditioning	log003x
3	before conditioning	log003x
5	before conditioning	log003x
3	before conditioning	log003x
4	before conditioning	log003x
3	before conditioning	log003x
2	before conditioning	log003x
3	before conditioning	log003x
4	before conditioning	log003x
3	before conditioning	log003x
2	before conditioning	log003x
3	before conditioning	log003x
4	before conditioning	log003x
3	before conditioning	log003x
3	before conditioning	log003x
3	before conditioning	log003x
3	before conditioning	log003x
2	before conditioning	log003x
3	before conditioning	log003x
4	before conditioning	log003x
4	before conditioning	log003x
3	before conditioning	log003x
5	before conditioning	log003x
3	before conditioning	log003x
3	before conditioning	log003x
5	before conditioning	log003x
4	before conditioning	log003x
3	before conditioning	log003x
4	before conditioning	log003x
3	before conditioning	log003x
3	before conditioning	log003x
3	before conditioning	log003x
5	before conditioning	log003x
4	before conditioning	log003x
5	before conditioning	log003x
3	before conditioning	log003x
3	before conditioning	log003x
5	before conditioning	log003x
5	before conditioning	log003x
3	before conditioning	log003x
3	before conditioning	log003x
2	before conditioning	log003x
3	before conditioning	log003x
3	before conditioning	log003x
3	before conditioning	log003x
3	before conditioning	log003x
4	before conditioning	log003x
3	before conditioning	log003x
3	before conditioning	log003x
5	before conditioning	log003x
4	before conditioning	log003x
4	before conditioning	log003x
3	before conditioning	log003x
3	before conditioning	log003x
3	before conditioning	log003x
3	before conditioning	log003x
3	before conditioning	log003x
4	before conditioning	log003x
4	before conditioning	log003x
4	before conditioning	log003x
2	before conditioning	log003x
3	before conditioning	log003x
3	before conditioning	log003x
6	before conditioning	log003x
3	before conditioning	log003x
4	before conditioning	log003x
3	before conditioning	log003x
5	before conditioning	log003x
3	before conditioning	log003x
3	before conditioning	log003x
3	before conditioning	log003x
3	before conditioning	log003x
3	before conditioning	log003x
3	before conditioning	log003x
4	before conditioning	log003x
2	before conditioning	log003x
4	before conditioning	log003x
3	before conditioning	log003x
4	before conditioning	log003x
4	before conditioning	log003x
4	before conditioning	log003x
2	before conditioning	log003x
4	before conditioning	log003x
4	before conditioning	log003x
3	before conditioning	log003x
3	before conditioning	log003x
3	before conditioning	log003x
3	before conditioning	log003x
4	before conditioning	log003x
3	before conditioning	log003x
3	before conditioning	log003x
3	before conditioning	log003x
3	before conditioning	log003x
3	before conditioning	log003x
4	before conditioning	log003x
4	before conditioning	log003x
3	before conditioning	log003x
3	before conditioning	log003x
5	before conditioning	log003x
3	before conditioning	log003x
3	before conditioning	log003x
3	before conditioning	log003x
3	before conditioning	log003x
4	before conditioning	log003x
3	before conditioning	log003x
4	before conditioning	log003x
4	before conditioning	log003x
2	before conditioning	log003x
5	before conditioning	log003x
4	before conditioning	log003x
4	before conditioning	log003x
3	before conditioning	log003x
3	before conditioning	log003x
3	before conditioning	log003x
3	before conditioning	log003x
4	before conditioning	log003x
3	before conditioning	log003x
5	before conditioning	log003x
4	before conditioning	log003x
3	before conditioning	log003x
4	before conditioning	log003x
3	before conditioning	log003x
3	before conditioning	log003x
4	before conditioning	log003x
3	before conditioning	log003x
3	before conditioning	log003x
4	before conditioning	log003x
3	before conditioning	log003x
3	before conditioning	log003x
3	before conditioning	log003x
2	before conditioning	log003x
3	before conditioning	log003x
3	before conditioning	log003x
5	before conditioning	log003x
3	before conditioning	log003x
3	before conditioning	log003x
4	before conditioning	log003x
6	before conditioning	log003x
4	before conditioning	log003x
3	before conditioning	log003x
3	before conditioning	log003x
3	before conditioning	log003x
5	before conditioning	log003x
3	before conditioning	log003x
5	before conditioning	log003x
5	before conditioning	log003x
2	before conditioning	log003x
4	before conditioning	log003x
4	before conditioning	log003x
4	before conditioning	log003x
4	before conditioning	log003x
6	before conditioning	log003x
4	before conditioning	log003x
4	before conditioning	log003x
3	before conditioning	log003x
3	before conditioning	log003x
5	before conditioning	log003x
5	before conditioning	log003x
4	before conditioning	log003x
3	before conditioning	log003x
5	before conditioning	log003x
4	before conditioning	log003x
4	before conditioning	log003x
5	before conditioning	log003x
4	before conditioning	log003x
4	before conditioning	log003x
5	before conditioning	log003x
3	before conditioning	log003x
3	before conditioning	log003x
3	before conditioning	log003x
3	before conditioning	log003x
3	before conditioning	log003x
4	before conditioning	log003x
4	before conditioning	log003x
3	before conditioning	log003x
4	before conditioning	log003x
5	before conditioning	log003x
3	before conditioning	log003x
3	before conditioning	log003x
3	before conditioning	log003x
6	before conditioning	log003x
3	before conditioning	log003x
4	before conditioning	log003x
5	before conditioning	log003x
4	before conditioning	log003x
5	before conditioning	log003x
5	before conditioning	log003x
4	before conditioning	log003x
4	before conditioning	log003x
7	before conditioning	log003x
5	before conditioning	log003x
3	before conditioning	log003x
3	before conditioning	log003x
3	before conditioning	log003x
5	before conditioning	log003x
6	before conditioning	log003x
4	before conditioning	log003x
3	before conditioning	log003x
3	before conditioning	log003x
4	before conditioning	log003x
3	before conditioning	log003x
3	before conditioning	log003x
3	before conditioning	log003x
3	before conditioning	log003x
4	before conditioning	log003x
5	before conditioning	log003x
3	before conditioning	log003x
2	before conditioning	log003x
4	before conditioning	log003x
3	before conditioning	log003x
3	before conditioning	log003x
4	before conditioning	log003x
4	before conditioning	log003x
3	before conditioning	log003x
3	before conditioning	log003x
3	before conditioning	log003x
4	before conditioning	log003x
4	before conditioning	log003x
4	before conditioning	log003x
3	before conditioning	log003x
3	before conditioning	log003x
3	before conditioning	log003x
6	before conditioning	log003x
4	before conditioning	log003x
3	before conditioning	log003x
5	before conditioning	log003x
4	before conditioning	log003x
3	before conditioning	log003x
4	before conditioning	log003x
5	before conditioning	log003x
3	before conditioning	log003x
3	before conditioning	log003x
3	before conditioning	log003x
5	before conditioning	log003x
3	before conditioning	log003x
3	before conditioning	log003x
3	before conditioning	log003x
3	before conditioning	log003x
3	before conditioning	log003x
4	before conditioning	log003x
3	before conditioning	log003x
5	before conditioning	log003x
3	before conditioning	log003x
3	before conditioning	log003x
4	before conditioning	log003x
4	before conditioning	log003x
3	before conditioning	log003x
3	before conditioning	log003x
3	before conditioning	log003x
4	before conditioning	log003x
3	before conditioning	log003x
4	before conditioning	log003x
3	before conditioning	log003x
2	before conditioning	log003x
3	before conditioning	log003x
3	before conditioning	log003x
5	before conditioning	log003x
3	before conditioning	log003x
5	before conditioning	log003x
4	before conditioning	log003x
3	before conditioning	log003x
4	before conditioning	log003x
3	before conditioning	log003x
5	before conditioning	log003x
3	before conditioning	log003x
4	before conditioning	log003x
5	before conditioning	log003x
3	before conditioning	log003x
3	before conditioning	log003x
3	before conditioning	log003x
3	before conditioning	log003x
5	before conditioning	log003x
3	before conditioning	log003x
3	before conditioning	log003x
3	before conditioning	log003x
3	before conditioning	log003x
3	before conditioning	log003x
2	before conditioning	log003x
5	before conditioning	log003x
3	before conditioning	log003x
3	before conditioning	log003x
3	before conditioning	log003x
6	before conditioning	log003x
4	before conditioning	log003x
4	before conditioning	log003x
3	before conditioning	log003x
3	before conditioning	log003x
4	before conditioning	log003x
3	before conditioning	log003x
3	before conditioning	log003x
2	before conditioning	log003x
5	before conditioning	log003x
4	before conditioning	log003x
4	before conditioning	log003x
4	before conditioning	log003x
3	before conditioning	log003x
5	before conditioning	log003x
6	before conditioning	log003x
3	before conditioning	log003x
4	before conditioning	log003x
3	before conditioning	log003x
3	before conditioning	log003x
4	before conditioning	log003x
5	before conditioning	log003x
3	before conditioning	log003x
3	before conditioning	log003x
3	before conditioning	log003x
4	before conditioning	log003x
4	before conditioning	log003x
4	before conditioning	log003x
3	before conditioning	log003x
4	before conditioning	log003x
3	before conditioning	log003x
4	before conditioning	log003x
4	before conditioning	log003x
3	before conditioning	log003x
3	before conditioning	log003x
3	before conditioning	log003x
3	before conditioning	log003x
3	before conditioning	log003x
3	before conditioning	log003x
3	before conditioning	log003x
4	before conditioning	log003x
3	before conditioning	log003x
6	before conditioning	log003x
3	before conditioning	log003x
3	before conditioning	log003x
3	before conditioning	log003x
3	before conditioning	log003x
3	before conditioning	log003x
5	before conditioning	log003x
3	before conditioning	log003x
6	before conditioning	log003x
4	before conditioning	log003x
4	before conditioning	log003x
3	before conditioning	log003x
4	before conditioning	log003x
3	before conditioning	log003x
4	before conditioning	log003x
6	before conditioning	log003x
4	before conditioning	log003x
2	before conditioning	log003x
4	before conditioning	log003x
4	before conditioning	log003x
3	before conditioning	log003x
2	before conditioning	log003x
3	before conditioning	log003x
3	before conditioning	log003x
3	before conditioning	log003x
4	before conditioning	log003x
4	before conditioning	log003x
3	before conditioning	log003x
3	before conditioning	log003x
4	before conditioning	log003x
3	before conditioning	log003x
5	before conditioning	log003x
3	before conditioning	log003x
4	before conditioning	log003x
3	before conditioning	log003x
6	before conditioning	log003x
3	before conditioning	log003x
4	before conditioning	log003x
4	before conditioning	log003x
4	before conditioning	log003x
4	before conditioning	log003x
5	before conditioning	log003x
3	before conditioning	log003x
4	before conditioning	log003x
3	before conditioning	log003x
3	before conditioning	log003x
7	before conditioning	log003x
3	before conditioning	log003x
5	before conditioning	log003x
4	before conditioning	log003x
3	before conditioning	log003x
3	before conditioning	log003x
3	before conditioning	log003x
4	before conditioning	log003x
3	before conditioning	log003x
3	before conditioning	log003x
3	before conditioning	log003x
3	before conditioning	log003x
3	before conditioning	log003x
5	before conditioning	log003x
4	before conditioning	log003x
3	before conditioning	log003x
3	before conditioning	log003x
3	before conditioning	log003x
3	before conditioning	log003x
3	before conditioning	log003x
3	before conditioning	log003x
6	before conditioning	log003x
4	before conditioning	log003x
3	before conditioning	log003x
4	before conditioning	log003x
3	before conditioning	log003x
4	before conditioning	log003x
3	before conditioning	log003x
3	before conditioning	log003x
5	before conditioning	log003x
3	before conditioning	log003x
3	before conditioning	log003x
4	before conditioning	log003x
3	before conditioning	log003x
3	before conditioning	log003x
4	before conditioning	log003x
5	before conditioning	log003x
4	before conditioning	log003x
3	before conditioning	log003x
3	before conditioning	log003x
5	before conditioning	log003x
5	before conditioning	log003x
3	before conditioning	log003x
4	before conditioning	log003x
5	before conditioning	log003x
5	before conditioning	log003x
3	before conditioning	log003x
3	before conditioning	log003x
4	before conditioning	log003x
4	before conditioning	log003x
3	before conditioning	log003x
4	before conditioning	log003x
3	before conditioning	log003x
4	before conditioning	log003x
4	before conditioning	log003x
3	before conditioning	log003x
5	before conditioning	log003x
3	before conditioning	log003x
3	before conditioning	log003x
3	before conditioning	log003x
5	before conditioning	log003x
4	before conditioning	log003x
4	before conditioning	log003x
3	before conditioning	log003x
3	before conditioning	log003x
3	before conditioning	log003x
3	before conditioning	log003x
4	before conditioning	log003x
3	before conditioning	log003x
5	before conditioning	log003x
5	before conditioning	log003x
2	before conditioning	log003x
5	before conditioning	log003x
4	before conditioning	log003x
2	before conditioning	log003x
3	before conditioning	log003x
3	before conditioning	log003x
3	before conditioning	log003x
3	before conditioning	log003x
4	before conditioning	log003x
3	before conditioning	log003x
3	before conditioning	log003x
5	before conditioning	log003x
3	before conditioning	log003x
3	before conditioning	log003x
3	before conditioning	log003x
3	before conditioning	log003x
4	before conditioning	log003x
3	before conditioning	log003x
4	before conditioning	log003x
4	before conditioning	log003x
3	before conditioning	log003x
3	before conditioning	log003x
2	before conditioning	log003x
3	before conditioning	log003x
3	before conditioning	log003x
3	before conditioning	log003x
3	before conditioning	log003x
2	before conditioning	log003x
5	before conditioning	log003x
3	before conditioning	log003x
3	before conditioning	log003x
3	before conditioning	log003x
3	before conditioning	log003x
4	before conditioning	log003x
3	before conditioning	log003x
4	before conditioning	log003x
4	before conditioning	log003x
4	before conditioning	log003x
4	before conditioning	log003x
4	before conditioning	log003x
3	before conditioning	log003x
3	before conditioning	log003x
3	before conditioning	log003x
4	before conditioning	log003x
5	before conditioning	log003x
3	before conditioning	log003x
4	before conditioning	log003x
3	before conditioning	log003x
3	before conditioning	log003x
6	before conditioning	log003x
3	before conditioning	log003x
6	before conditioning	log003x
3	before conditioning	log003x
4	before conditioning	log003x
4	before conditioning	log003x
3	before conditioning	log003x
3	before conditioning	log003x
3	before conditioning	log003x
2	before conditioning	log003x
3	before conditioning	log003x
3	before conditioning	log003x
4	before conditioning	log003x
3	before conditioning	log003x
3	before conditioning	log003x
2	before conditioning	log003x
3	before conditioning	log003x
3	before conditioning	log003x
3	before conditioning	log003x
5	before conditioning	log003x
3	before conditioning	log003x
4	before conditioning	log003x
4	before conditioning	log003x
4	before conditioning	log003x
5	before conditioning	log003x
3	before conditioning	log003x
3	before conditioning	log003x
4	before conditioning	log003x
3	before conditioning	log003x
3	before conditioning	log003x
5	before conditioning	log003x
5	before conditioning	log003x
5	before conditioning	log003x
3	before conditioning	log003x
3	before conditioning	log003x
4	before conditioning	log003x
3	before conditioning	log003x
3	before conditioning	log003x
3	before conditioning	log003x
4	before conditioning	log003x
5	before conditioning	log003x
4	before conditioning	log003x
3	before conditioning	log003x
3	before conditioning	log003x
5	before conditioning	log003x
3	before conditioning	log003x
2	before conditioning	log003x
5	before conditioning	log003x
5	before conditioning	log003x
4	before conditioning	log003x
5	before conditioning	log003x
5	before conditioning	log003x
3	before conditioning	log003x
4	before conditioning	log003x
3	before conditioning	log003x
3	before conditioning	log003x
3	before conditioning	log003x
4	before conditioning	log003x
4	before conditioning	log003x
3	before conditioning	log003x
4	before conditioning	log003x
4	before conditioning	log003x
3	before conditioning	log003x
3	before conditioning	log003x
3	before conditioning	log003x
3	before conditioning	log003x
3	before conditioning	log003x
3	before conditioning	log003x
3	before conditioning	log003x
3	before conditioning	log003x
3	before conditioning	log003x
3	before conditioning	log003x
3	before conditioning	log003x
5	before conditioning	log003x
3	before conditioning	log003x
5	before conditioning	log003x
4	before conditioning	log003x
4	before conditioning	log003x
5	before conditioning	log003x
3	before conditioning	log003x
3	before conditioning	log003x
2	before conditioning	log003x
3	before conditioning	log003x
3	before conditioning	log003x
4	before conditioning	log003x
3	before conditioning	log003x
3	before conditioning	log003x
4	before conditioning	log003x
4	before conditioning	log003x
3	before conditioning	log003x
5	before conditioning	log003x
5	before conditioning	log003x
3	before conditioning	log003x
3	before conditioning	log003x
3	before conditioning	log003x
4	before conditioning	log003x
3	before conditioning	log003x
3	before conditioning	log003x
4	before conditioning	log003x
3	before conditioning	log003x
4	before conditioning	log003x
3	before conditioning	log003x
[truncated: 131,918 more rows]

## Sheet: Fig3b
song_text	rule
dfffbgccccccccccccagdeefbgfbcccccccggfbgggfbgebgggfbcgggfbeagfbccccccccgdgeegfbccccccccccg	Before conditioning
adggfbcecccccceddeccccacccg	Before conditioning
ffaggfbbcccccccccccccgdefbgggfbggdgefbcccccccceggfbgg	Before conditioning
fffafbcccccccccggfbggdegfbgfbgg	Before conditioning
dfgefbcccccccccccccedeefbgggfbcccccccg	Before conditioning
eccccccegdggfdbggceefbccccccccg	Before conditioning
edeeccccccccgdggfbggfbgggfbegdefbcccccccccg	Before conditioning
gedgfbcccccccccaccgdgdgggfbgegeggfbgggfbggebgegdefbcccccccccegfbg	Before conditioning
deccccccccccgdeedggg	Before conditioning
dbgccgccccccccggdefbgggfbgegfbgefbggebggdggfbgeebgggfbggfbg	Before conditioning
egfbgccccccacagcgedefbcccccccgdeggfbegdggggfbdeecccccccag	Before conditioning
ddfgfbgcccccccccce	Before conditioning
fddeecccccccccccge	Before conditioning
dddgfbcccccccggfbgcccgefbcccccccccggdeagfbcccccccccccgfbccccccggfbeggfbggfbgggfgfbfecccccccce	Before conditioning
eddefbcccccccccccccgdefbccccccggfbgfbggcggfbgggfbdeeccccccccccgdefbgggfbgccccccccg	Before conditioning
edeggfbcccccccgdgdgggebgggfbeggfbggge	Before conditioning
deccccccgdgefbgegfbcccccccccccgdgce	Before conditioning
eddgeefbccccccccedgdegfbggagbgfbcccccccedeefbggfbedecccccccccgd	Before conditioning
fdecccccccagfgfbgggfbgggfbgfefbccccccccccccg	Before conditioning
eddgfbcccccccccegggggfbgdefbcccccccccceggfbdefbcccaccg	Before conditioning
ddefbccccccccgdefbgggfbggfbfecccccacccccace	Before conditioning
ddagfbcccccccccggcggfbegebgggfbegcgfbgfbgeggeafbcccccccccce	Before conditioning
dgggfbggdggfbeggegbccccccccccadgebgggefbgefb	Before conditioning
gfbccccccddggefbgdgefbggfbcccccccgggf	Before conditioning
dggggfbccccccccccaccegfbeggdffbfggfbecccccccaaggfbgggeebggebggcbccccccccg	Before conditioning
dfdfggfbgccccccccccccfbccccccccggfbggdfgfbgegfbcccccca	Before conditioning
ggfbccccccccccagfbgdggfbgegdeefbegcccccccccacgdggfbgggfbdeccccccccccc	Before conditioning
ddgfbgcccccccccccccgdeefbggdefbdeegfb	Before conditioning
ddggfbcccccccccegfbggdgggfbcccccc	Before conditioning
fegfbccccccccdeefbggebggebgggfbg	Before conditioning
ddegfbccccccccccgfbdefbcccccceegfbccccccccegfbggdefbggdgeef	Before conditioning
eddgggfbccccccccccgdefbggcbccccccccc	Before conditioning
fbcccccc	Before conditioning
ddecccccccccccggfbgcggfbggdggfbafbegfbgggfbggee	Before conditioning
eddffbcccccccccecgdeegefbggdefbccccccccggggggfbeg	Before conditioning
ddfgfbcccccccccccdeefbgggfbggdggfbegcefbgeggfbccccccccccgceggegfbgfgfbg	Before conditioning
dfegccccccccdegdeecccccccccgfbeg	Before conditioning
ddgfbcccccccgdfeggfbgdefbggfbggabccccccccceegg	Before conditioning
dddggfgggcggfbccccccccgdeefbggefbadbeeggagdggfb	Before conditioning
gfbccccccccacgcgggggfbggdfbggdggfbgcggfbccccccccccggebgggfbdefbgefbcccccccc	Before conditioning
gddgggffbcccccccccccgdefbggdefbgggfbcccccccdefbegdgfbgggfbgdgefbccccccccg	Before conditioning
ddggfbccccccg	Before conditioning
ddggfbcccccccccggdeeggefbggdggfbggfbafbggfbggabccccccccccdgeggfbggdgefbggefbcccccccce	Before conditioning
dgggfbcccccgdefbggdgdggfbccccccccc	Before conditioning
ddgggfgccccccccceefbgggfbggafbeccccccccgdefbggfbg	Before conditioning
ddegfbeccccccdegfbgggfbgegdefbcccccccccggfbgefbccccccccg	Before conditioning
gdggggfbcccccccccegdgfbgegebcccccccc	Before conditioning
edffbcccgccccecefbggegdggfbgggfbccccccccccccdegg	Before conditioning
dddfbccccccccccegfbbcccccegdefbggcggefbggdecccccccceegfbg	Before conditioning
ddggdbccccccccefbgegdefbcccccccgdefbccccccggcgfbccccccccggcggfbgabeggebgeg	Before conditioning
dgfbcccccccccgfbggdgebcccccccccgcgfbggfbegggfbgafbgeg	Before conditioning
gggdaffbgcgccccccdeggfbgegdggfbgggfbccccccceggfbggfbggebggefbdefbbccccccccaccg	Before conditioning
ddggfbccccccgdeggdeffbgefbccccccgdefbggefbggefbcccccccceceegedbdefbecccccccccg	Before conditioning
fedgfbccccccccggdggfbgggfbegdggggfbgegdggfbgebbcccccccccgdefbggfbccccccccccg	Before conditioning
ggddebcccccccccdggbggefbggdggfbgggfbcccccccccgggfbggefbccccccccdcg	Before conditioning
dddafbccccccggfbggdggfbccccccccggcggfbggfbggdefbcccccccce	Before conditioning
dgcbccccccccggfbegcgggfbgggefbgcedbcccccccegggbgegdggfbedegcccccccccccccge	Before conditioning
ggggfbgcccccccceffbggfbgggfbccccccccegeb	Before conditioning
fbcccccccccedefbggdgfbeggeagggfbggebcccccccggfba	Before conditioning
ggeggfbggcccccccccdegfbgggfbcefbgcfbcccccccccedegebgegdefbggceeabcccccccccccggfagfbgebgg	Before conditioning
dggggfbcccccccccgggdgfbggdgfbccccccccggcbeggcfbccccccccgdefbgdefbgccccccccag	Before conditioning
ddgfbcccccccgeefbggdggfbgggdggfbg	Before conditioning
fddgfbcccccccccegfbggcefbgega	Before conditioning
ddgfbccccccggdgfbggebccccccgdeaabcccccccce	Before conditioning
ddfbccccccgdegfagfbggdgfbggdefbcccccccceg	Before conditioning
defbcccccccccceegfbgeggdeefbcccccccggfbggdefbcccccccgegcbggdggfbegdgggggfbfg	Before conditioning
dgfbcccccccccggfbgggfbgegeabccccccceggdbbgcggffbgeggfbgcgfbcgggebccccccccce	Before conditioning
defbcccccccccggfbgdeegefbggabceefbgeggfbadgebbcccccccccegedeefbgggfbg	Before conditioning
gfbccccccccccggedeegfbccccccccgegdgdbggebgg	Before conditioning
egdbgcccccedeeeaggcbccccccccggfbcccccceedeedbggeabgcccccccggfb	Before conditioning
agddeeggggegfbgegdgfbcccccccg	Before conditioning
dgfbccccccccedgfbcccccccgegdeegfbgggfbgcggfbggdefbcccccccggefbgggefbceccccccccccceefbggefbg	Before conditioning
eddgfbcccccccccgdeegfbgggfbgegdeefbccccccccceggfbgcgfbgggfbgcccccccggeebgg	Before conditioning
geedbcccccgdggfbgegeeggfbg	Before conditioning
ddggfbgedgdebccccccgdgcbgccccccg	Before conditioning
gggfbggeecccccccgdefbggefbggdgfbgggfbdebccccccccccggebggcgbcccccccg	Before conditioning
ddgggfgddgfbcccccccgggegfbgggdbccccccacgdgefbggdggfbgafbggdefbccccccccc	Before conditioning
ffdffbcccccccccagggdgfbgggfbggedgfbgggfbcccccccccgggbgge	Before conditioning
dfggfbcccccccccggfbaegfbggffbggfggeaeegfbccccaccaedggfbgeeegfbccccccccccg	Before conditioning
adgfbccccccccccgggfbggceeggfbgdgggfbcccccccccgdeefbggebgeg	Before conditioning
eefbbcccccccgdeegfbggfbgccccaccg	Before conditioning
deaaafbgcccccccccccafbgagdggfbggfeeccccccccgcbggdggfbgfbcccccccccdefbbcccccccc	Before conditioning
efdgfbbcccccccgcggdeegfbgggfbgdggfbgggfbdegcccccaacgdefbggfbcccccccccag	Before conditioning
ddaffbccccccccccggdggfbggdfbdeeg	Before conditioning
fdgfbccccccccgdefbggfbgggfbcccccegdefbggcbeggdggefbg	Before conditioning
eddfbccccccgdegfbggdfbbccccccccggfbggebggab	Before conditioning
fedfbccccccccccgdeefbcccccccfbggdggfbgdeefbccccccccggcbggdggfbgcbccccccccce	Before conditioning
ddfbccccccccegfbgdggefbggcbccccccegdgggfbefbggdfbcccccccccce	Before conditioning
dgdbccccccccdeefbggdgaegfbggcbccccccccccggfbgg	Before conditioning
ffdfbcccccgcceegfbgg	Before conditioning
ddggfbcccccccccccegdeegfbggefbdgggdeffbcccccccce	Before conditioning
dgfbeccccccccccccgdefbggefbggabbcccccccggebgggfbddefbccccccace	Before conditioning
dfgfbgcccccccageefbeggfbcccccccgdefbgegfbcccccccg	Before conditioning
agfbccccccccccdeefbcccccggdeegfbggcegfbggfbg	Before conditioning
dfgfbcccccccccegfbggdggfbggdgfbggfbcccccccggfbggfbcccccccccedeefbggebcccaccce	Before conditioning
ddecccccccccccgdegdeecccccggdgeebggefbcccacccacegefbggebccccccccefabgfbcccccccc	Before conditioning
dgfbcccccccgegdggffbgeggdbggdeecccccccce	Before conditioning
agegdbcccccccegdefbgggfbcccccccgcgcbggebgggfbgcbcccccccccgdegebggdggfbegefbccccccccceggcbg	Before conditioning
fgfbgccccccccdefbgefbccccccgdeggfbgggfbdeccccccccccceeefbbcccccccgggfbgeggfbgggbgeefbgccccccgdeefbggcbcccacccgggefbg	Before conditioning
ddecccccccedgfbcccccccggfbggdgfbdeggfbgcbccccccccccgcgebggdggfbgebgeggfbgcbcefbggggbcccccccccccccedbgafbdeeccccccccce	Before conditioning
ddeccccccggafbggdggdbgfbgfbcccccccgeegggfbgegafbccccccccgdefbgafbgegedbgcccccccccc	Before conditioning
ggffbgdggfbggffbdeccccccccfbgdefbgeeggcbgcgbccccccccc	Before conditioning
gfbcccccccdegfbgegcfbgggegffbegcggggefbgggfbgcefbcccccccccceeggfbgeabggdgfebgfbceeccccccccceg	Before conditioning
ddggggdggefbgegefbdeccccccgdffbgggfbgcgfbgeggfbggdgdbdedbggefbcccccccc	Before conditioning
dgfbcccccgdggaebgeggfbggfbgegeefbccccccggfbgeg	Before conditioning
afbccccccegfbgdgggcggfbgeggfbcccccgdgfbccccccccgcegdggfbggfbgegebgggfbadefbggebceagfbgg	Before conditioning
gfbggdgedbgggfbcccccccdeeggfbdeecccccccgg	Before conditioning
gfbdffbcccccccfbdafbcccccc	Before conditioning
fdggfbcccccccdefbggggfebcccccccc	Before conditioning
deggfbcccccccccdfbggcggfeggggfbgebcgccccggcgggabgeegcggafbggcgggeebegebggdgcggfbggcgbccaccccce	Before conditioning
fdffbcccccccgefbggdgfbdeggfbggdggfbgggfbcccccccccggfbggdggfbgdgeefbccccccccccedgfbgccccccggcbegcgffbgg	Before conditioning
dddffbccccccccccgdeefbccccccgdgfbegcggfbccccccccegfbggcgfbdeccccccccccadefbggdeefbccccccdefbggfb	Before conditioning
effdafbgccccccccgdeggfbggfbcccccccggefbg	Before conditioning
dfggfbccccccccdefbgggffbggdggfbgegdggfbcccccccccccageebggggfbgeg	Before conditioning
ffafbccccccccgdggfbggdggfbggfbggdeefbcccccccccegebgg	Before conditioning
eddffbccccccccdgdggfbgdegebcccccccce	Before conditioning
fdfggfbccccccccagdggfbggafbdfccccccccagfbgggfbgdgfbggfbccccccedefbccccccccedefbggfbgg	Before conditioning
fddafgfbcccccccccggdggfbegfbgggfbcccccccceggbggffbgdggfbgg	Before conditioning
fdaffbccccccccgdgffbggggfbgdggfbgcccccccaggfbega	Before conditioning
dgfbccccccccgdgdggfbggdgefbgggfbccccccccggfbggceefbccccccce	Before conditioning
dfagfbcccccccggdggfbggfbccccccacggfbfaggggfbdeggfbccccccgcccgggefbggdfffbg	Before conditioning
gfbcccccccccgfggfbggfbcbccccccccgdgafbggdggfbggfbdeefbcccccccccccccc	Before conditioning
ddagfbccccccccegdggfbgfbacccccccgfbcccccccccgdeefbggafbccccceggefbgggefbggfbg	Before conditioning
ddggfbcccccgdefbcccccccccdgggfbgdggfbg	Before conditioning
ffggfbccccccccgdeefbggdggfbggebgggfbggcbcccccccggebgggfbgcgfbcccccccccgdeeffbgggbccccccc	Before conditioning
ddgfbcccccccegfefbggebgcccccccccgdggfbgefegfbggggfbecccccccace	Before conditioning
fddagfbcccccccggdgfbgggggcggfbccccccccccggebgggfbccccccggdggfbccccccggebgggabggfbgcbccccccccccg	Before conditioning
fbccccccccgdefbggdfbccccccceeggfbgegdefbccccaacegfbgdfbgccccccccaggfbggdggfbcccccccc	Before conditioning
deggafbbcccccccccccccgfbggdgfbgdefbccccccccgfbggdefbccccccccggdggfbgge	Before conditioning
fdgfbccccccccdefbggdfbcccccccedeggfgggdggefbgdgfbccccccccccdefbcccccccdeefbgggfbgggfbbccccccccacg	Before conditioning
ddgfbccccccccegdeefbccccegddgfbccccccg	Before conditioning
fggfbccccccccccegdggfbgdggfbgggfbdegcccccccccdeagggfbcccccccce	Before conditioning
fdafbcccccccagdeefbgegggeegefbggdggfbggfbccccccccegfbggfbcccccacccccc	Before conditioning
ddggfbccccccccgfbggdggfbggdgfbccccccegffbggdggfbdecggfbccccccccgfbgg	Before conditioning
ffgffbcccccccccgfbggdggefbgggfbgdggggfbggebccccccccggdeffbggffbgggfbg	Before conditioning
fdffbccccccccggdggfbgggfbgfefbccccccacccaga	Before conditioning
dgfbccccccccccgcggfbggdeefbgggfbgdgfbccccccccccg	Before conditioning
ddgfbcccccccccdegfbggdggfbgggfbccccccccgdefbggdggfbdecccccacccggebggcefbcccccaag	Before conditioning
ddfbgccccccccgdgfgbggfbggeggfbgebcccccccccgdefbcccccccccggggegfbgdgfbbcccccccggfbgggfbdeccccccccccdgebgfgfbdeefbcccccccc	Before conditioning
ffffgfbgccccccccccgdefbggdggfbaggdggfbggfbgcccccccceeggfbgdgagcbggfbgdggfbgeggegfbccccccccg	Before conditioning
afdgffbcccccccccgdeefbggegcggfbccccccccaggafbgaafbcccccccadeefbfegebccccaedeefbgggfbgeegag	Before conditioning
ddafbccccccccgdefbgaedggfbccccccccggdggggfbggdefbccccccccgfbcccccccagdggagfbaceefbcccccccccccgg	Before conditioning
dddffbcccccccccggdggfbggfbcccccccggdefbgg	Before conditioning
dfdggfbcccccccccccgfeeffbcccccccggfbggdggfbdeccccccccceggfbedeggffbccccccccccccgdeefbgffbbccccacccgdggfbgg	Before conditioning
gfbccccccgdgdggfbgggeeegfbcccccccccgegggggfgdecccccccccgge	Before conditioning
edefbcccccccccgdgdggffbggdegfbbcccccccgggbdeecccccccccgggfbdeefbgggfbggebcccccccccccdggfbggdeefbggefbgccccccccccge	Before conditioning
fdgggfbgcccccccccgggggceeeggfbfggfbbagebgcccccccgggfbgdgfbdegfbcccccccccccdeegfbgefbaeefbccccccccdccc	Before conditioning
dggfbbcccccccgdgggfbggdbgfbcccccccceggfbdegggebcccccccg	Before conditioning
ddgggdggfbgggfbcccccccgefgfggg	Before conditioning
ddeggdbcccccccccgdeefbggegfbcccccccdeegfbgebcccccce	Before conditioning
fdefbcccccccaagffbdgfbgggfbggfbfgebegggdeefbccccccccggfbg	Before conditioning
fdgfbcccccccccgcgdggfbggeefbggegfbbccccccccgggfbggcefbccccccceeg	Before conditioning
feaegfbcccccgdeegggfbfgdggfbggdggfbgccccccfdeeggfbggfbccccccccfdefbggffbgagdgggdeefbcccccccccaafbggbccccgggfb	Before conditioning
fbccccccacaffgdgffbggegfgccccccccgdeefbgggfbeggdafbccccccccggfbg	Before conditioning
fbccccccgdgdgaffbgggfbfeeagegfbccccccccfbfgaagfbcccccccccagffggfbggdggffbgcegffgccccccccc	Before conditioning
afbgdgfbcccccccgdefbggdgffegfbggaagfbffgfbgg	Before conditioning
ddgafbcccccccccgdggefbggdggfbggegfbggeebcccccccccggfbdeefbbggfbfefbbcccccccccccadeggfbdecccccg	Before conditioning
ddggfbcccccdefbgggafbccccccccgfbgfbggfbegdgffaggfbggfbggfbccccccagffbggebgcccccccceefbgggfbggfbccccccace	Before conditioning
dfggfbccccccccdgfbggfgdggfbcccccgegfggggfbggafbddeccccccccg	Before conditioning
ddgfbbccccccacggfbggdggfbgggfbggfbcccccccccgfbgggfbgaggfbdeefbccccccccdegffbdeffbgffbgag	Before conditioning
dgfbbcccccccccgdggfbggfbccccccccc	Before conditioning
ddaggfbggdefbcccccccccdefbgggfbgegbbcccccccgfbdeegfffbgaegfbggdefbcccccccacce	Before conditioning
dfgfbcccccccgeddefbcccccegdggfbgcefbcccccca	Before conditioning
fdffbcccccccccggfbgegdggfbggdgagfbcccccccgdeggfbdefbcccccccccc	Before conditioning
fgfbccccccccgdefbfgdggfbgggfbggfbccccccccceefbggceefgccccccccag	Before conditioning
degfbccccccccgdggfbggdggfbgggfbdeeccccccccccedgebccccccccedeggfbgeg	Before conditioning
ffbbccccccccegggdggffbgggfbdeefbcccccccccegcbcccccccg	Before conditioning
ddefbccccccgdeggfbggdggfbdeebcccccagfbgggfbgggfbccccccccggdgefbgggffbccccccccccefbgggffbcgccccccccaedgdbcccccccccbgeeggefbggdggfbggegfbgdeffbcccccccg	Before conditioning
gfbcccccccggg	Before conditioning
ddgfbcccaccgdggfbggdggfbggfbggdeefbccccccggafbgebccccccccgdegfbdeeccccccccgdeefbggfb	Before conditioning
ggfbcccccccccgeeggfbdegegfbgcccccggdggggeggfbggdccccedeefbgggffbge	Before conditioning
gfbccccccgdeefbgggedbdeecccccccedeefbccccacacg	Before conditioning
efgggfbccccccgdgfbggdggffbgegbcccccccgeeafgfbcccccccccgggfbgegfegggdggfb	Before conditioning
ddgggfbgcccccccdgdbgggfbcccccccgdgfbgggfbfeedeefbcccccgdeefbgdggggffbgfeegggfbgggfbgggfbdeeccccccedeegadggg	Before conditioning
dfgggdggfbgggfbcccccceggfbdggegdgfbgggfbgccccce	Before conditioning
ddeeccccccccgdgfbgegegggfbccccccccgdeefbgfbggdggfbggfbgg	Before conditioning
gfbbccccccgdefbggggbcccccccccgfbgebgaefgggfbggfbdeefbgeggggabccccccce	Before conditioning
ddggfbgcccccgfefbggdgggfbggafbccccacdeegefbggfbggfbdgfbcccacccggefbgfbgg	Before conditioning
egfbcccccccedggfbggdgfbgcccccccgfefbggggfbggdgfbccccccccce	Before conditioning
fdffbcccccccccgdefbggdeefbcccccccggdgfbgdggfbggegfbggeggggffbgffeadgfbccccccccgdeefbggdggfbggaffbccccccgggffbg	Before conditioning
fdggfbeccccccfgfbggddggfbggabccccccccedeefbgeggfbggfbccccccceggfbdfeggefbgdgfbccccccccgeeefbgdeeefbcccccccccg	Before conditioning
gfbgcccccccceegfbgggfbgegeggfbgegfbggebcccccaccgebgeg	Before conditioning
fgcccccccccceggfbgeefbcccccccgggfbdeegebgccccceccaacgafbccccccae	Before conditioning
gffbccccccaadeeffbgggfbcccccccg	Before conditioning
dgggfbccccccccdeedbggdggfbcccccccgggggegbccacccedeeffbgggfbcccccccggfbgcbccgcccgdggfbggdggfbdfggfbccccccccccacgdggfbg	Before conditioning
ddaffbccccccgdgfbggdgefbggfbcccccccdeefbgggfbgggfb	Before conditioning
ddggdbccccccccggdgfbggeggfbgg	Before conditioning
ddggfbcccccccdefbggdggfbgcccccccg	Before conditioning
edefbccccccccceefbgggfbggebcccccccccefbgdggfb	Before conditioning
fdfdgfbcccccccbggdgefbggdeefbcccccccggffbggfbggffbccccccacegabcccccccae	Before conditioning
ddafbccccccccgfbgdggfbggdefbbcccccccggfbggdggfbgggfbdee	Before conditioning
dggfbccccccceggfbggdggfbcccccccggbbggddgfbcccccca	Before conditioning
fbcccccceceefbgggefbccccccgdgfbgggffbccccccccg	Before conditioning
ddefbgcccccccccggfbggdggfbgg	Before conditioning
dfggfbcccccccagfggfbgg	Before conditioning
dggdbcccccccccgeeeeggfbfbcccccccgdeefbgggfbggdggfbggegefbdeccccccge	Before conditioning
ddegfbcccccccccegdggfbgggfbgfbggdggfbccccccccggdeefbdgg	Before conditioning
gfdgfbcccccccccggfbggdggfbge	Before conditioning
fdefbcccccccagdggfbdeeggfbcccccccccgeggfbgdggfbecccccccdgebfefbggfbccccccce	Before conditioning
effgfbgccccccefbggdggfbggdeefbcccccccceeae	Before conditioning
efddfafbccccccccgdefbccccccegdegfbbcccccccceegfbgggfbggggggfbegeggefbccccccccccdeefbggebbgccccccaacg	Before conditioning
dfggffbcccccccccgfbgggfbegdeegggfbccccccgggfbgebdeefbggaggfbggfbgccccccceeeeggfbg	Before conditioning
fdggfbcccccgfbdeeggfbcccccccaefbccccccdeefbccccccdfbggcbccccccccefbgdefbgggfbgccccccg	Before conditioning
ddggfbccccccgdeefbgggfbdecccccccgcefbcccccccgfbgfbgg	Before conditioning
ddagggfbccccccgdggfbggegggfbgggfbgccccacacggfbggdggfbeggfbccccccccaafgfbdefbggdgfbg	Before conditioning
ffaddfffbccccgdefbggdggggfbggdgfbcccccccggfbegdgfbgggfbdeefbcccccccccg	Before conditioning
gggfgfbcccccccd	Before conditioning
ddgfbccccccccggeggfbgggfbdeeggfbggegfbggebcccccccg	Before conditioning
fdegfbgcccccccedefbegdgfbggefbccccccceaaefbggdbggdbgdfbccccccccegedbgcgfbgccccccccceegfbgggbfefbggefbgeebgcccccce	Before conditioning
fbcccccccccgfbgdgaaggegefbccacccccccdegcbggegefbgccccccccgfegeaegggebcccagafbgfbggdgggfbdefbg	Before conditioning
ddeefbccccccccdgdggfbggcbaccccccfbggebfefbggebcccccgdggfbdeegfbgccccccccg	Before conditioning
ddafbccccccccgeefbggfggfbggfbdecccccccccdeg	Before conditioning
ffefbccccccccdefbggeggggfbgfbcccccccceeggfbgggfbgdgfbcccccccccggfbggbdefbgggfbggdgfbbcccccccgdggfbgg	Before conditioning
gffegcccccccgdggfbggcgggfbggfbggdggfbgfbcccccccccgggfbgdgcbgegeegfbagfbcccccccccg	Before conditioning
defggcccccgggfbggdggebcccccccdefbgggfbdeebccccccccgcbgggbggfbg	Before conditioning
gfbccccccccgffbggegdfbgcccccccgfggfbggdggfbdefbccccccccdgfbdefbggfbcccccccc	Before conditioning
ddgfbgcccccccgfbggdgffbccccccccgggfbgdeffbccccccccdefbcccccccdggfbg	Before conditioning
fdgffbccccccccgdggggfbgggfbdecccccceggfbbccccggfbegdggfbggebgccccccccg	Before conditioning
addecccccccccgdeegfbggfbccccccccgg	Before conditioning
dfdedbccccccegdedbccccccceedbggefbggcggcegggfbgcbccccccccgcegefbccccccccggfbgceebccccc	Before conditioning
dgdbccccccgdefbggfb	Before conditioning
dfgfbccccccgdeefbggdefbgggfbgggfbgdbcccccccgdefbgggfbdeecccccccgcgfbccccccgggbggcbgegcefbgegafbccccccccg	Before conditioning
gfbccccceceefbggdgggfbggfbggdefbcccccccggfbggfbggebcccccce	Before conditioning
ddgfbcccccccgdgabgggfbcccccgdefbgggfbggefbceeceeggggfbgdefbcccccccedggfbgceefbeggebcccccccccg	Before conditioning
ddgfbccccccccggfbggdefbccccccgggdbeggbccccccccegfbgggfbdegcccccccecefbgggfbggbbd	Before conditioning
ddfgfbccacccgdeccccccggdggfbgfbdeccccccacgdegg	Before conditioning
dcgfbcccccccccefbgdeefbcccccccggfbgggfbggefbccccccgdggfbgggfbgg	Before conditioning
gdddeggfbccccccccgdgfbggdefbccccccccgggfbgggfbgcggggfbgafbggabcccccccceggfbdee	Before conditioning
gfbecccccggfdgfbggdgggfbgafbcccccedefbggfefbcccccegcgggefbgg	Before conditioning
afbdeccccccccgcgggfbggcggfbggefbccccccgggfbgcggedbedefbcccccccccgeggfbggeabgggfedbeeacgdbggbccccccccg	Before conditioning
ddagfbgcccccgdggfbggdggfbggedbccccccegdefbgfbggabdefbgfbgg	Before conditioning
gfbgccccccedegggfbggbgeggfbdecccccccedeggfbgeadefbggdgfbgdgfbccccccccecggcbgafbga	Before conditioning
egfbcccccccgcggfbgggbggdefbcccccccccg	Before conditioning
fbcccccccfdeggdgggeaggfbggdgfbgccccccdefbgg	Before conditioning
ddggfbccccccccdegfbggdgfbcccaaccgggfbgdggfbeggggfbccccce	Before conditioning
ffbcccccgggfbgdggfbcccccccccgdeggfbggfbccccccccegebggdefbcccccccg	Before conditioning
efdgggfgcccccccggcggfbgggebggegfbcccccccge	Before conditioning
eddfggfbccccceed	Before conditioning
fdgfbdeccccccgeee	Before conditioning
dddafbcccccccagdgdggfbgggfbggdggggfbdeeggfbgdggggfbdeefbcccccccfeeg	Before conditioning
dfgfbccccccfefbcccccccdefgfbgggfbgcbccccccccggfbgdeefbgggfbg	Before conditioning
ddggfbgcccccegfbggdggfbggdgfbgggfbgggfbgcgebcccccccfbgg	Before conditioning
dfffbccccccgdefbccccccccgdeggfbggffbdefbbcccccacadggfbgdeggdeefbcccccccccggfbcccccdeggfbcccccccccc	Before conditioning
gfbccccccacgdeefbcccccccefeegfbggdgggfbggdegccccccgceffbggggfbdeefbgccccccccc	Before conditioning
ddgfbfegccccccccgggfbggdeggfbeccccccgdefbgggfbggcggfbgafbcccccccgedeccccccccccgdefbbcccccccccggfbfgdggfbcccccccgggfbggebdefbg	Before conditioning
fgfbgcccccccge	Before conditioning
ddgfbgccccccccgfgdeegfbgggfbgggfbggagfbdeeccccccccge	Before conditioning
ddgggfb	Before conditioning
fdecccccccccfgdggfbgggfbdeegccccccggebbccccccgdeefbegebgg	Before conditioning
dddafbccccccccccfefbggabcccccdggfbggfbgggfbggfbccccccccccdefbgfbdefbgggfb	Before conditioning
fbcccccccccgfggfbggcbdebccccaccgefbggebdeefbgg	Before conditioning
ddggfbbccccccccdgfbggdggfbgggfbggegccccceceefbgggffbdeeegggebgggfbgfeefbcccccccg	Before conditioning
dddgfbccccccccdggfbggabggdefbgggfbdecccccccfgebdeggfbggfbgggfbggebccccccccg	Before conditioning
ffbcccccccgcgebgggfbfeeggfbdeefbgggfbgg	Before conditioning
fdefbgccccccccgfbggdgfbggdggfbggfbdegfbgcccccccccggfbggabggdggfbgdefbcccccccecgcbgggbgcccccccc	Before conditioning
dfdgfbgggccccccefbggefbgagdggfbggfbggegfbcccccccccgfbgggfbgegfbdefbccccccecgfbcccccccce	Before conditioning
ddfgfbggdgggebcccccggfbgggfbgggfbdefbgfbggfbdefbcccccccccggfbgfbgcccccccgggfbgg	Before conditioning
fffbcccccccccggdggfbgegdggfbccccccccgfbgg	Before conditioning
eefbcccccccggfbggfggfbgggfabgggfbgcccccceffbgggfbafbcgcccegfbggdggfbgdefbgcccccceedeefbbccccaccgefbgdffbggcccccccgeeegebde	Before conditioning
gfbcccccccccdgdggfbgggfbdeccccccccccegabgagbdfbgdeefbgccccccccccccg	Before conditioning
fbcccccccgdgfbggebcaccccecggfbdeebcecacccefegebggdgdggfbdefbcccccccccgceefbggebgegfb	Before conditioning
degfbgcccccggcacefbggdggfbdeegfbggdggfbccacccaceebggfbgggfb	Before conditioning
ddgfbcccccccceefbggdggfbggfeefbccaceccccegfbfefbcccccccegebggebegccccccccdefbggfbgcgggfbgeegdgfbgdefbccccccccggfbgfbccccccccccgdegg	Before conditioning
ffggfbccccccccffbggdfbccccccdefbggafbgggfbccccccedeeaafbbcccccccccgfbggcbcccccccgcbdefbbccccccce	Before conditioning
ddgggfbcccccccgegfbggdggfbgggfbgegbccccccccgggfbggefbccccccedefbggfbdecccccccdggfbggdgfbgafgdgfbcccccggefbggfbggdeefbccccccacacgdgfbgg	Before conditioning
gfbbccccccgeeggfbgggfbggefbccccccgdefbgggfbcggfbgafbdegegfbg	Before conditioning
dfggfbcccccccggegfbggdgfbgggfbgcccccccfdeefbggefbccccccgggfbggdefbcccccccegfbgg	Before conditioning
gfbcccccgefbccccccggecefbggcdeaggdggfbceeccccccgcggfbgggfbggdbcccccccggebgg	Before conditioning
fddafbccccccgfbggcggfbbcccccccccggfbgfgfbgdgfbedegfbcccccccccca	Before conditioning
edfffbccccccccgffbggebccccafeegafbdefbgccacccgffbgfbcccccca	Before conditioning
fdeecccccccagfbggdeefbccccccgdeeggfbggdggfbdefbccccccca	Before conditioning
dfbgfbbcccccccgdeefbggdggfbggebdeegdggfbbcccccgggffbggegebccccccgdeegcgebcccccccee	Before conditioning
dddgfbcccccccccggfbggdefbccccccadgfbggdgagfbgggfbggdggfbbccccccgggfbgfbdefbcccccccccgdeegebdegccccccccccf	Before conditioning
ddeeccccccccge	Before conditioning
fdeccccccccadgfbggdggfgfbggggffbgcccccccegfbggfbggebgcccccccccg	Before conditioning
gfbccccccccgdggfbggcggggfbcccccccegefbgdggebcccccede	Before conditioning
ddggfbccccccgdgdggggfbgccccedeefbggabbccccccdeg	Before conditioning
fffggcdgfbccccccgdefbggdggfbggafbgfgfbgdggggfbccccccccggebgegefbdefbgcccccccccggfbgdefbgggfbdeegebccccccccg	Before conditioning
ddegccccccccccadgdggfbggdgfbdegcccccga	Before conditioning
fdggfbccccccceegdggfbggdgfbcccccccadeggfbggfggfbdeefbccccccca	Before conditioning
ggfgfdegcccccccgdegfbccccccggfbgggfbdeggfbggggfbggebcccccccgdggfbggdggfbccccg	Before conditioning
fefefbaccccccccccdggfbggdggfbgggbgccccccgceggfbdeefbggbccccccccdeggfbgg	Before conditioning
fgffbccccccagdgfbggdgefbccccccegfbccccccccgdeggebgg	Before conditioning
gfbgccccccccccfdgdggfbgggfbdefbgfbdegcbcccccc	Before conditioning
ddggfbgcccccccccgdggfbgggfgggdggfbgggffbcccccccggcbdeggfbggcgfbccccccce	Before conditioning
ddeccccccggfbggebccccccccgeedcgfbcccccccgdgdggfbgggfbgggbdefbgefbggdggfbdeefbgcccccccccgcggfbgggfbg	Before conditioning
ddafbgccccccccccfggfbggcgggdggfbggebccccccccgfbgg	Before conditioning
ddgfbcccccccccgegggggdggfbggdgfbgggfbggee	Before conditioning
fdegfbcccccccgaggfbgdggfbgcccccggffbdeggfbggebccccccccgcggfbggeggggbccccccedefbd	Before conditioning
eeagffbccccccccggdeggfbccccccccgggfbggebccccceceefbgggfbcccccccccceggfb	Before conditioning
ddfffbccccccccgcefbgggbbccccccccgdeegfgegfbdeeggfbggebcccccccg	Before conditioning
edgggfbgcccccccgefbggdggfbgggfbcccccccgdgfbgggfbgggbgcccccccdeggfbggebcccccccccggfbga	Before conditioning
effgfbcccccccccggfbgeg	Before conditioning
defgfbcccccccccegdeeggfbggfbdegdggfbggfbgfbcccccccg	Before conditioning
dfedfegfbcccccedgfbgegdggfbdeggfbggdggfbgggfbdeefbccccccccccgggfbgggfbdeggfbdefbccccccccccg	Before conditioning
aeeaddgggfbccccccccggdggfbggfbccccccgggfbdeeggfbgggbcccccccgdefbaegfbgccccceggfbgggfbdeagdeefbcccccccccccg	Before conditioning
addggfbgcccccccccgafbg	Before conditioning
afbdffbccccccgggfbggdggdgfbdeg	Before conditioning
afddgafbccccccegfbgggfgccccccccggdgggcefbccccccae	Before conditioning
dddaggfbgccccgdegdgfbggdgfbeggeggggfb	Before conditioning
ddagfbgccccceafbgccccedegfbbccccce	Before conditioning
gfbccccccccggdefbccccgdgfbgggbggdggfbdeefbcccccccccccg	Before conditioning
eeegccccccccgdeefbcccccccggdggfbegggfbdeeggfbggfbgccccccgdefbgggfbg	Before conditioning
geddgfbcccccggfbggdeefbccccccccfgdefbgggfbccccccegdefbgdeefbcccccccccgdgcbggebdefb	Before conditioning
ddafbgcccccccgfbggdggfbccccccccggdeefbgggfbdeeededgfbbccccccccccggabfefbgggfbdefbggggfbccccccccgdefbggfbge	Before conditioning
ddfbgcccccccfecccccgggggdggfbgggfbgggfbdeggfbggabccccccgggfbdeefbgeebccccccccccceeggfbgefbdecccccccccg	Before conditioning
ddgfbccccccfbggdefbgggfbggdefbcccccccfggfbgggfbccccccccggbgebgggfbfdefbgccccccccccfgfbbcccccccgdggebggdggfbbccccccccgcgebcccccccgfgegfbdeefbgegfbg	Before conditioning
ddgfbccccccccgfbggdggfbccccccgggfbgggagdggfbdegeeeaggggegfbggfbgg	Before conditioning
ddggfbccccccccggfbggdggfbggfbccccccgdgefbggdggggbgccccccccgdefbggfbdefbg	Before conditioning
edaggfbgccccccgdegfbggdgdggfbgggbcccccccggcbdeefbggfbggfbggdggfbgdgefbgggfbdeeefbccccccccceg	Before conditioning
ddgggggedefbccccccccdgegggfbgggfbggdeefbccccccccgdeefbggegbggebeeegebccccccc	Before conditioning
dffbcccccgfbgfbggdaggeggfbggefbcccccccegdaggegfbccccaccdegdefbggfbgg	Before conditioning
dbgcccccccfegfbgefbfeegggdggfbccccccgdgdgefbggebccccccc	Before conditioning
dddefbgccccccefbcccccceeefbggdggffbcccccdegdgefbegggebggefbdeccccccccgcgefbcccccccfbggeeagggfbdegebcccccccg	Before conditioning
ddecccccccfbgccccdgfbggdgfbggfbcccccccccegfbggdefbgggfbccccccedegdfbcccccccgebggdefbcccccccedegcbcccccfedbfg	Before conditioning
deefbgccccccgfbggdgggdagfbggcefbccccccegebggfbcccccccccgceefbggdggfbggdgfbccccccccccgecefbggebdefbggfbcccccccg	Before conditioning
ddgefbgcccccccccggfbggceggfbggdagggdggfbcegcbcccccccccg	Before conditioning
ddfbccccccccfefbggdgfbdeccccccadefbggebcccccccc	Before conditioning
fbccccccccgdefbgggfbdegdggfbccccccccdgebccccccgdefbggebcccccccdgfbdefbggfbccccccc	Before conditioning
eddggfbgcccccccgdegfbgg	Before conditioning
fdgfbccccccccccccgdeegfbcccccgcgfbccccccgfgfbgggfbfeegfbccccccccg	Before conditioning
gffbcccccccdgfgeefbdegdegfbcccccccccggdg	Before conditioning
fecccccccgdgdggfbggcbccccccgebggdggfbdefbgggfbgdeefbgegggfbgccccccce	Before conditioning
ddecccccccccgcgdggfbggegbccccccccgceggfbgggfbgccccccccgdgebggdgcbdefbcccccccgdeefbegggfbg	Before conditioning
edddgfbcccccccccgfbggee	Before conditioning
fbccccccegdgfbggefefbdecccccccdeegfbgccccccggfbggdegfbggfgfbggfbccccccccdegfbgg	Before conditioning
efdegccccccfgdefbggdgfbccccccg	Before conditioning
fddafbcccccccfefcccccccgdgfbggdggfbccccccccafbfgfggfbgggfbccccccccgdggfbgdeefbcccccccccdgfbccccccaffbgccccgcccaefbfeggfbgg	Before conditioning
dfegccccccgdeeefbccccgdgfbggfbcccccccgdggfbggdggfbgggbggceefbccccccccccccafefbccccccedggfbgefbbccccccccggfbgfbgdefbffbcccccccgdeeggfbgccccccecggaedeefbbcccccccggefbggceefbdeegebcccccce	Before conditioning
efegcccccccafefbggdgfbfegdefbccccccccdefbggabccccccg	Before conditioning
edegcccccccccaafbggdgggffbggebcccccgdggfbggdgbbggdgfbgccccccccgdggfbceggg	Before conditioning
fbcccccccgdefbggfbccccccc	Before conditioning
ddffbgccccccccgdegcgfbggggbdeeccccccgggfbgggfbgggfbgeafbcefbgceegefbcccccccccgcggbdefegg	Before conditioning
fbcccccccgdedegcgggebggefbcebcccccccc	Before conditioning
dfddggfbcccccedefbgg	Before conditioning
ddgddbcccccccccgcgcggfbgdaebcccccgg	Before conditioning
fbgcccccgdgdggfbggdggfbggdggggfbggaggfbfefbccccccgdggfbfegebcccccgdefbgggfbgg	Before conditioning
edfafbccccccccgfgeggfbggcefbgggfbccccccgdggbgg	Before conditioning
dgfbcccccccccggfbggdggfbggcefbdegfbcccccccceeegggcggfbegcbggdgfbcccccccg	Before conditioning
efbcccccggcggfbggfbcefbbcccccccccgcefbggceefbcccccgdeg	Before conditioning
ddddggfbbccccccccggdefbgggfbccccccgdefbggfbcccccccccggceegcbccccccccccgcefbgfggfbgdefbcccccceefbcccccccgdegebcccccgceefbgggfbgg	Before conditioning
efbbccccccgcgdefbcccccgggbggdfbdefbccccccccfbfefbccccccccgfegfbgggfbdefbggefbcccccccge	Before conditioning
ddeeccccccgdegfbggdgdefbcccccccccgfbgfbgcbccccccccceegcbgeg	Before conditioning
dgfbbcccccccccdgdeefbggebccccgdeefbgeggbggfbdefbdefbgegebccccccccg	Before conditioning
eaffddeccccccccadegfbggdgffbgggfbggabdeggbggfbdefbccccccgg	Before conditioning
fdgfbccccccccccfegggdggfbgggfbfeccggfbccccccgcgfbgggfbccccccccccgebgegdefbgggfbccccccccc	Before conditioning
fgfbcccccgdegfageggfbggefbccccccccadgfbcccccccgdeegcbccccccccgdggfbggdeefbggfbgcccccccccc	Before conditioning
fecggfbcccccgdeccccccgcggfbgffbgfbggcbccccccccagdeggfbggdgfbgdgfbgggfbgccccccccgcegdeefbcccccccg	Before conditioning
defbbccccccccggfbgfbccccccdgfbggdefbggcbccccccc	Before conditioning
eedegfbcccccccgfefbggdggfbdeebccccccdfbgggfbggebccccccccegebggdggfbdeefbccccccccccg	Before conditioning
ddefbgcccccccccdegdggfbggdggfbccccccg	Before conditioning
dgfbgccccccgggfbggdefbdeegfbccccccccggfbggdggfbgdfbcccccccccccccg	Before conditioning
ddggfbccccccccggfbggdgggfbcccccccgceefbgggfbgggfbcccccccgdggbggefbcccccccccgfbgccccccccg	Before conditioning
ffecccccccccgdgdggfbcccccccccgcgcbgggbgccccccdefbggcefbdecccccccccceegebdee	Before conditioning
ddgggfbgcccccccegfbggdgfbgccccccgefbggcefbgccccccccggfbegdefbgcccccedgggccccccccg	Before conditioning
dfdgfbgccccccccfdefbgggffbgccccccg	Before conditioning
fggdfbgccccccccggfbggdeeccccccccgdegfbgggfbgcccccccedegfbfgdgfbgfgdgfbgfbcccccccgcgdgebgg	Before conditioning
adgfbccccccccdefbggdgggfbggdgfbcccccccegfbgeefbggbbccccccccccccg	Before conditioning
fbbccccccccfegcccccgdeefbgegfbdeccccccccdgfbcccccccccfbccccccccfgfeggfbgg	Before conditioning
egfdeccccccccccdgdggfbeggdeegceegfbgeggfbcagfgggfggfbggdefbccccccccccgggfbdecccccccg	Before conditioning
afbccccccccccgdgdeefbcccccdeggbgggfbgggfbdeefbgeggbcccccccccc	Before conditioning
ddegcccccgdegfgfbccccggdefcgfbbcccccccgggfbgggbcccccgggbggggfbdefbcccccccccccccgdefbccccccccg	Before conditioning
fddgfbccccccg	Before conditioning
fegcccccccg	Before conditioning
gdggfbcccccccggdeeecccccgdefbcccccccgggfbgggfbdeegfbccccccgdgfbggdggfbgdgfbcccccccccg	Before conditioning
ffddfbccccccccfdefbggdefbdeefbcccccccgdgcbggcbggabcccccccgdggfbggebggdeefbgfbccccccccccgdggfbggfbggfbg	Before conditioning
ddgfdfbccccccedefbcccccccggfbggfggggfbggcgffbcccccccccggfbgeggfbggdggfbggfbcccccccgdgfbggdegcbccccccccccccccgdeg	Before conditioning
edefbccccccccgdeeegffbgggfbdefbggfbccccccccccgdgfbgegfbgfbgeedeefbcccccccccgdggfbgfgdefbcccccccccegcbggefbccccccccccg	Before conditioning
ddggfbccccccccccdefbfgdgeggggfbggbbgccccccgdggfbdeggfbgegfbdefbgadgfbgggfbcccccccccccccfbgeefbcccccccg	Before conditioning
fbgccccccccdefbgdfbccccccdeggfbdefbgefecccccccccccdgcbgg	Before conditioning
fdefbccccccdeefbggdgfbggdgfbccccccedeefbgggfbccccccccccfbgggfbdeggfbgg	Before conditioning
dfddffbccccccccdeefbcccccgdgfbdeg	Before conditioning
efefbcccccccdeegdggfbggdefbccccccgdefbcg	Before conditioning
fddfgfbccccccccceeefbggdaegfbgcccccccf	Before conditioning
efddeecccccccccccgdgdggfbgggffbccccccccge	Before conditioning
gaffdefbcccccccggdefbggcbccccccccgggfbeggfbdefbcccccccggfbgdggfbcccccg	Before conditioning
aeeegcccccccccdegfbggcbcccccccg	Before conditioning
fdeccccccccgdefbggdgfbggffbggeegfb	Before conditioning
fbccccccceefbgcccdefbggdegfggfbcccccccggdggggfbg	Before conditioning
dddfbccccccccggfbggdegfbggdeecccccccggfbgg	Before conditioning
ddgfbcccggfbggdefbcccccccggggbggfbccccccccgcegbbggdefbcccccccccgggfbggceefbcccccccccag	Before conditioning
efdeefbcccccccccgdggfbgdeefbcccccccg	Before conditioning
ddgfbccccccccccgdgdefbgggbccccccggcbggdeefbgegfbdecccccccccgdgcbggdgfbcccccccccedefbggdgebbcccccg	Before conditioning
fbdddeggcccccccgfb	Before conditioning
fdafbccccccgeecgfbccccccgdefbgggfbdeefbfbccccccccdedggfbgggfbdefbcccccccgedbccccccggfbccccccgdegfbggcefbgfbccccccccdefbggefbcccccccg	Before conditioning
ddgfbccccccdefbcccccccccgdggfbggdffbccccegfdgfbgegcefbgggfbgdbccccccccedegcggfbg	Before conditioning
dgggfbgcccccgdefbgaegggfb	Before conditioning
dgfbcccccccccgfbggdefbccccccgdggegggdefbgggfbccccccccdgfbggdefbccccccg	Before conditioning
ddggfbcccccccccfgdeegdggfbggfbggbbccccccccccccccggfbggcggfbgdeefbcccccccfdeegfbdeefbgg	Before conditioning
afgddegcccccccccggfbggdefbgcccccccceggfbgfbdeecgggfbgbbcccccccg	Before conditioning
ddefbccccccaggggfdgggfbeaegdgggfbggcbcccccggfbggebccccccccg	Before conditioning
ddeegcccccccccdgdeggfbggdeffbcccccccccaggfbgggfbcccccccccdefbggfbcccccccdgcbgg	Before conditioning
egfbcccccccccgdeggffbdegfbccccccccggdggfbggfbgggfbgegebcccccc	Before conditioning
ddgfbegcccccaccfeegdggfbgeeeegggdggfbdegcbccccccc	Before conditioning
dcggfbcccccccccccgdeeegfbgggbccccccccgggfbdeeggfbdefbccccccccceggfbgebcccccccgdgabdefbcccccccccgceeeg	Before conditioning
ddeecccccccccadgfbggdggfbggcbcccccggabgggfbdeefbccccacccccgdggfbgegefbccccccccc	Before conditioning
fdeegcccccccccfdeefbggdeeggfbdegdggfbgdefbccccccccccccf	Before conditioning
fdgfbccccccccggfbggdeefbcccccccggcbegggfbgggfbgggbccccccccg	Before conditioning
ddfgfbcccccccccgdegeggfbgggccccccggfbggcbggfbggdeefbdcfgfbcccccccgggfbgdggggggfbgebccccccccccccg	Before conditioning
gfbccccccggcbgggfbggfeefbcccccccadgfbccccccccg	Before conditioning
gfbgccccccgdefbggdeggebggebgcccccccccegdefbfegebcccccccecegefbggeb	Before conditioning
ddgfbbccccccccgdeefbggdefbccccccggebccccccccgdeegdeeffbgggfbccccccccceceegebggebgggfbggegfbcccccccccgggfbgggfbcefbccccccccccceceefbggaaegfbfeegebcccccccgdeefbggebgccccccccc	Before conditioning
gfbcccccccdgdeegdggfbgeegfbggfbdefbgggeg	Before conditioning
fbcccccccccedfggeggfeefbbccccccccgeggfbggegfbdefbbccccccccc	Before conditioning
fdebccccccgedgdggfbgggfbccccccccegfbfgdggfbgggfbcccccccgfbgcbdeggfbdegefbgccccccg	Before conditioning
ddagfbgcccccccgdafbccccccgdefbggcbbccccceeegfbggebcccccccccgagfbgg	Before conditioning
fdfbgccccccccccgfbggdegfbcccccccgafbdecccccccgdegfbccccccgdefbgggbgggfbgg	Before conditioning
dfbcccccgggfbggdefbbccccccggfbccccccgceefbdefbccccccccce	Before conditioning
fbcccccccccccefbgggfbggdefbgggfbcccccccedgfbggcbccccccccccccdefbgebggdefbggebgegfbg	Before conditioning
ddgfbbcccccccggfbggfbegggfbggebgccccccggfbggdefbccccccggfbggefbeeefbdefbbccccccccg	Before conditioning
gfeegcccccccccdgdgfbccccggfbggfbccccccgegfbdefbccccccgadfbccccccccdgfbcccccgdefbgggfbggfbccccccccg	Before conditioning
eaagfdggfbccccccccgdefbggdefbcccccccaggfbcccccccgdgdgfbgcccccccccggfbggebccccccccg	Before conditioning
aaagfbccccccccccgdgdffbgggfbcccccccccgdegfbgggfbgadggfbccccccccdefbccccccccg	Before conditioning
ddffbccccccccdeegfbgggfbcccccccccg	Before conditioning
gafggfbcccccccgdgfbdecccccccccg	Before conditioning
ddffbgegdgfbgfbcccccccgdegfbgggfbdeegfbcccccccccg	Before conditioning
fddecccccccccccgfbggdefbccccccccdeeggfbggdeefbcccccccca	Before conditioning
gfbccccccccccggfbggdefbccccfegfbggfbdebccccccefbcccacgfbgg	Before conditioning
ddggfbgccccccccgdgfbagdgfbdegfbcccccccccccdegdefbgccccccccgfbggdfbgccccccgfbggfbcccccccdegdgggfbcccccggegfb	Before conditioning
dfeggdbccccccccdfbggdefbccccccccfbfecccccccgfbggcgcbggfbdegfbcccccccfbcccccccgdgfbggfbggdgfbgfbgccccccccccdefbccccccccaaefbccccccccceeegebdefbggcbcccce	Before conditioning
addggfbcccccccccccdefbeg	Before conditioning
fbccccccccgedegfbdegfbdggffbdeeccccccccgeeaggfbccccccccgefbccccccccdgfbgg	Before conditioning
afafdfgggfbccccccccggfbgggbggdefbccccccccccggfbcccccccgadegcccccggdggfbg	Before conditioning
gfbccccccccgdafbgg	Before conditioning
degccccccccegdgcbggdeefbggggbdeccccccccg	Before conditioning
ddefbcccccccccfefbggdgefbggfbccccccg	Before conditioning
ddfagfbccccccccgafbggdefbccccccccggfbggfbcccccadefbgggfb	Before conditioning
fefbcccccccccdegdefbgggfbg	Before conditioning
ddfdegfbgccccccccggfbggcefbgegcbcccccccgeggfbgggbfefbgcccccccccc	Before conditioning
ddgfbgccccccdefbggdeefbccc	Before conditioning
edggfbcccccccccccedeefbggfbdefbcgfeefbggefbgggbcccccccdfbggebcefbgg	Before conditioning
ggfbcccccccfbgegdgggfbggfbggdeefbccccccccccggebggffeggbbcccccc	Before conditioning
deefbccccccccgdegfbggfbccccccc	Before conditioning
ddfbccccccccgdefbggdggfbggfbcccccccgggfbgdgggebggabggebccccccccgdggfbgg	Before conditioning
gfbccccccccccgdgdeefbgcccccccgdefbccccccg	Before conditioning
ccccccccgdgcgfbegfbgccccccccfbgfbccccccccgdggfbfefbgccccccg	Before conditioning
fbdeccccccccccggfbggdefbcccccccccccgeegcbggdefbgggfbggebccccccccgcegebdefbcccccccce	Before conditioning
eggddeegcccccccggfbggdefbccccccccg	Before conditioning
edddgfbfgdffbccccccccccafbgggfbggfbccccccccggebgegdggfbggfbccccccg	Before conditioning
effbcccccccccccgdeefbggdeefbgggfbggceegfbccccccccgeefbgdefbccccccccccc	Before conditioning
fdeecccccccccccgfbeaggfbccccggdefbggebccccccedgffbegfbfefbgccccccccg	Before conditioning
ffddecccccccccccgffbggdefbcccccccggfbgdefbcccccccggfbdeggfbgggbbccccccccg	Before conditioning
dgfbcccccccgdgebgggfbggebcccccccccdeefbggafbdeeccccccccce	Before conditioning
ddeecccaccccccedgdeeggggfbcccccccccggdeefbggfbccccccdgebdeegfefbgg	Before conditioning
ddefbccccccccgdeefbggdeedbccccccce	Before conditioning
edddggfbcccccccccgdgdegfbgggfbdefbcccccedgdggfbggebbcccccccagefbggdeefbdegebbccccccc	Before conditioning
dddfgfbgcccccccccdefbggdgfbcccccccccdgdeeggfbggdggfbdeeggfbcccccccccge	Before conditioning
ddagfbccccccgdefbdegdggfbfgaabccccccccgdgebgggfbggdggfbggfbccccccccc	Before conditioning
ggfbcccccccedgdggggfbggebcccccccccdgcggfbggfbcccccccccgdefbggffb	Before conditioning
gfbcccccccccgdegdggbcccccggdegfbgggfbcefbgggffbgg	Before conditioning
ddgfbccccccccccbdeefbggdggfbccccccccgdggfbggebeefbggggfbdeggfbgg	Before conditioning
gffecccccccccgdgdeeggfbgegdggfbdeggbcccccccccgdggfbdefbccccccgcbgaggbg	Before conditioning
ddecccccccccgdgdggfbggfbcccccg	Before conditioning
fbcccccccccccgfbgcegfbgggfbdegcbcccccccccdefbgggfbcccccgdeegebccccccccccg	Before conditioning
fbcccccccgdefbeagdggfbcccccccccgdegcbccccccccgdeggfbgggfbggfbdefbggfbccccccccccccadffbccccccccdefbgggbgcccccccccggfbggfbdeecggfbgcccccccg	Before conditioning
fbbccccccccdefbccccccccdefbcccccccccccgdgabfeegfbcccccedaagfbdecccccccccccca	Before conditioning
fdfgfbcccccccccdefbggdggfbggfbcccccccccgdggfbdegefbeegfbgccccccccggfb	Before conditioning
dgfbddefbdegcccccfgdgfbggceggfbdegcbccccccccccggfbggegfbggfbdefbggcbcccccccccccc	Before conditioning
efbcccccccadegefbdgfbggfbcccccccg	Before conditioning
fdddgfbedgfggfbcccccccccge	Before conditioning
geddgggfbcccccccccagggfbgdefbccccccccggebgggfbgggfbdeeggfbcccccccccgceegbbgg	Before conditioning
ddafbccccccccccgcgcaaeeggfbccccccgfggfbggebgcccccccccedgcbfeefbgggfbegdggfbdgeccccccccccg	Before conditioning
dfdfgfbcccccccceggdggfbccccccegcggfbdeggfbcccccccccce	Before conditioning
efddffbccccccccagcefbgcccccccgffbggggfbfegccccccgddeegcccccccgcggfbggebgcccccdgdgggfbeg	Before conditioning
edgfbcccccccccccgdefbdegfbggdggafbcccccccggebedecccccccccc	Before conditioning
ddecgcccccccccagdgdefbccccccccgggfbggbfeeadgfbcccccccgggfbggcgggfbdeefbgccccccce	Before conditioning
dggfbccccccccccccgdggfbgdefbccccccce	Before conditioning
ffffbecccccccccgcefbgggfbdegebcccccccedgebgacgfbccccccccccgdeeg	Before conditioning
ddeebcccccccaccgdgdggfbeggeegfbcgccccg	Before conditioning
dgfbccccccccceggfbggebecccccccgdggfbg	Before conditioning
eafbbgcccccccgfgdggfbgegebccccccccegefgccccccceggfebdeecccccccccgggffbdeefbggcb	Before conditioning
ddfgfbgccccccccgdgdggfbfeegccccccfggfbggegdgggfbageeeecccccccga	Before conditioning
dddadgfbgcccccccccccadgdeggfbgegegeg	Before conditioning
dfafbgggccccgccgdgeecgccccccggfbgegebccccccccc	Before conditioning
dddafbafbccccccccgdefbccccccccgefbeeeccccccccegfbggcgfbggefbccccccccggceeefbcccccccg	Before conditioning
eefbccccccccgcgdeefbccccccccccccecgdgefbggcggfbggefbgdefbcccccccccce	Before conditioning
eedefbccccccccgedgdeefbggceegcfbcccccccccedggfbdeeefbggcfbceefbggcgdeefbcccccccccccg	Before conditioning
ddgfbbgccccccccgdeegdggfbegggfbecccccccg	Before conditioning
ddecccccccccgdgdeeeggfbgggfbdefbccccccccg	Before conditioning
dcgfbgccccccccccccegceggfbgegdggfbcccccccccccegebggcggfbgeafbcegefgggebcccccccc	Before conditioning
dgfbgcccccccgdgcgfbcccccccccggefbdeefbccccccggagfbcccccccgcegeabgggfbdeegagfb	Before conditioning
efdebcccccccccgdgdefbgeaegfbbcccccccccceceggfbdefggbgegegfbggefbggdggggfbgceffbgeg	Before conditioning
ddddeccccccccgdgcgegfbegggfbgegfbcccccccccggcggfbg	Before conditioning
ddggfbcccccccccgdgfegfbccccccg	Before conditioning
dfgfbcccccccccegfbgcefbgggefbdecccccccccccce	Before conditioning
ddecgcccccccccgdgdegfbgggfbcccccccagcgebgfbgebgccccccccegcbggceefbggcggfb	Before conditioning
ddegcccccccccgdegegfbbgcccccccccggdefbbccccccccccgdegccccccgdg	Before conditioning
dfbccccccccceefbggggfbggdgfbbcccccccccegefb	Before conditioning
dgfbgccccccccccdgdgfbgagcggfbggegcbgegefbcccccccccgggefbcccce	Before conditioning
dgfbcccccccccgdeeggfddecccccccccgcgebggdeeggfbdecccccccce	Before conditioning
ddegccccccccgcgcgefbgggfbcegebcccccccccg	Before conditioning
deccccccccceegcggfbgfegfb	Before conditioning
eccgggfbcccccccgcgcgfbgegefbgcccccccggefbggebccccccccgcegcgefbaggeaggggfbdefbggbgg	Before conditioning
gdefbccccccccgcgfbcegagfbgeagfbcccccccccegefbgebccccccce	Before conditioning
gfgcccccccccgcggfbggcggggfbgcccccccgcgefbge	Before conditioning
degggfbccccccccccedgeeefbgccccccccggafbgcgfbgggfbdeegefbggdgefb	Before conditioning
ddadbeaccccccccccecegdfbeccccccccgdbgggfbcfeegd	Before conditioning
ddegccccccccegcggcbgegcggfbceggfbgccccccccccggfbcgeeggg	Before conditioning
deecccccccccgcgcgcggcbgegcggfbcccccccccc	Before conditioning
ddeccccccccccgcgdggfbgggdbggdggggfbggfbcccccccggdggfbggefbdefbeggfbccccccccggefbgg	Before conditioning
decccccccggefbggcgeafbcccccccccc	Before conditioning
ddfedbggcccccccccdegeacgeebgcccccccecgdeegefbccccccccccgdgeefbbccccccccccgebggcggefbga	Before conditioning
ddeeccgcggcbceggefbccccccccedefbcccccccedgdggfbgeggfbgccccccccecggfbceegebcccccccccc	Before conditioning
dddegccccccccccgdggfbggcgfbcegefbggfbcccccccccccecgeabggcgfbcag	Before conditioning
fbgcccccccccgdbggdggfbgcaegcgcbcegaegebcccccccecgcggfbdeeggfbggfbcefbcccccccccccce	Before conditioning
cagfbcccccccccgcgdgfb	Before conditioning
ddeeccccccccccgcggefbcccccccccgcefbggafbggefbccccccccgcgefbcegafbccccccccccc	Before conditioning
dddddeccccccccccgdegcgfbgefbdegefbeafbgccccccegfbgfbdefbcccccccccccgdgefbdeggfbcefbeg	Before conditioning
ddggfbcccccccccdgdggfbdeegfbggeebcccccccccgcgefbdeggfbga	Before conditioning
efbcccccdaggggfbccccccceggfbdegcfbccccccccccg	Before conditioning
eddgfbgcccccccgdgdggfbgggffbdeggfbgfbcccccccccdg	Before conditioning
fefdefbcccccgcegcggfbgggefbggcgbcccccccccg	Before conditioning
fdfbcccccccccccgfgdeeefbgeedefbcccccccccggfbdeggfbggebdefbcccccccccgggfbg	Before conditioning
edeggccccccccccecgcggcbgggfbccccccccceggcbedegeefbegegefbccccccccg	Before conditioning
ddegccccccccccgdggfbggcgefbcccccccccgdggfbggfbccccccccccggbgge	Before conditioning
deabggacccccccdgceefbggefbggfbggcgegbggcefbgggefbg	Before conditioning
dgfbgccccccccccggeggeggebgggfbggfbdegcccccccccgcgabggegfbgggfbgggfbagcefbcccccccccccg	Before conditioning
eefdgggfbcccccefggfbggegdgggafbeccccccgggfegfbgggfbdeegebcccccccce	Before conditioning
fddfbccccccccggfbgegdefbgggfbcefbccccccccggdggfbgegbggcggfbccccccagcggfbgg	Before conditioning
eddefbcccccccccccggfbdeccccccce	Before conditioning
dddgffbcccccccccgcgdggcbgagceeeefbccccccccggdegebgeggfbgcccccccggceefbgggfegfbgegfbdeeccccccccgg	Before conditioning
ddgeebgcccccccccgdgdefbgggfbcccccccccag	Before conditioning
defbccccccedefbeccccccccededeebcccccceeeefbcccccccggfbggdeggfbggcggfbggfbegccccccccga	Before conditioning
fedafbcccccccccee	Before conditioning
dfafbacccccccgcccag	Before conditioning
dfddafbgccccccccggdeefbggafbgfggfbgegdgfbgacccccccce	Before conditioning
ffdeeccccccccgdgfeegfbggdeffbggfbccccccccgg	Before conditioning
ddagfbgcccccccccgfbgccccccadgfefbgggfbdeegcbcccaccccggdggfbg	Before conditioning
afbcccccccccgdgdeefbfggfbggdefbccccccccccc	Before conditioning
fdeecccccccccccgdgdeefbgggfbdeggfbdeefbcccccccccccefbfggfbcccccccgcggfbgggbgccccccccccg	Before conditioning
dffbccccccccegfbggdeefbcccccccccgggbdefbggebcccccccccccg	Before conditioning
fbcccccccccccfdefbggdgfbgdgggdgfbgcccccccce	Before conditioning
fdggfbcccccccccccgdgdggfbccccccgggfbggfbcccccccccgegebgggfbdeggbcccccccg	Before conditioning
ddgfbgccccccgdgdeefbgadggfbdgeegcccccccccgdgggfbccccccgdeefbgg	Before conditioning
fdfggfbbcccccccccgdgdgfbcccccccgdggfbdeeggfbegfbccccccccgcggfbgggfbdeegdggfbdeeefbgggfbcccccccg	Before conditioning
gddggfbccccccccgdgdggfbegggegfbeccccccccgdggfbdeggbgccccgggbgeg	Before conditioning
ffbgccccccccccgdgdggfbgggfbgggfbccccccccgdggfbccccegegbgcccccccccggfbdeeggg	Before conditioning
gdecccccccccadgdeefbccccccgdgfbggebccccccgcccdggfb	Before conditioning
ggggdggfbfdefbcccccccdggegfbdegccccccccgdffbgggefbgggefbggcggfbgcccccccccce	Before conditioning
fdggfbeggcccccccccccgdefbcgccccegfbggdgggfbcccccccccgggfbceecggbbccccccccc	Before conditioning
ddggggggfbccccccedgdgggfbdeefbccccccce	Before conditioning
dfdagefbcccccccccccccce	Before conditioning
gfbccccccc	Before conditioning
dedffbccccccccgdggfbggcbgcccccggdgggfbgggfbgccccccecefbggefbggcgfbccccccecefbgggfbea	Before conditioning
ddggfbcccedgdeefbccccccegfbgggfbgggfbcccccccedggfbggcefbccccccceg	Before conditioning
efbcccccceecgcefbgggfbggfbggefbccccccccegdeggabdefbccccccg	Before conditioning
dggfbbggccccccccedgcefbggfbdecccccccegcggfbgggfbdefbgccccccccce	Before conditioning
eddfafbdecccccccccggfbgggfbgcefbcccccccccg	Before conditioning
fbdeccccccccdegfbgegegbccccegaegggfbggdbccccccg	Before conditioning
dcggcbcccccccgceefbgegdgfbccccccgggbceegeebggdggfbgebgeggdbggfbcgeefbcccccccccag	Before conditioning
ddgggfbccccccedgfbgegdefbgccccccceefbggcfbcccccccegdggfbgegggfbdgeefbbccccccccccg	Before conditioning
cgfbcccccccccggdeefbgeegfbccegfbgggfbggegcbbccccccgdggebcefbgggfbgegdgegafbgg	Before conditioning
efdcdgfbdeecccccccgadefbgeggfbggagefbgcgcbccccccccggefbceggggfbgdgefbgccccccccccccefbgggfb	Before conditioning
eeffbfggfbcccccccccegdegdgefbggfbgcggfbgggebdeegdggfbccccccccgfbgfgdggfbdeefbccccccccdefbgegfbccccccedgagcccccccegggbccccccedggeg	Before conditioning
fafbcccccccccaceggffbgeggfbccccccce	Before conditioning
dddfbccccccccccdeggccccccgdeffbcgcccccccedeefbgggfbggdeefbccccccccccc	Before conditioning
ddagfbbacccccafefbggccccccfbegdgafbgegdeefbgccccccccccdgfbggeebccccc	Before conditioning
eddegcccccccccccdgdggfbgadgdffbggfbccccccccca	Before conditioning
gffbccccccgdgdefbcccccccccdgdggfbcccccccc	Before conditioning
fbcccccccccdegdefbegge	Before conditioning
ddeeccccccccccdegdggfbdeeggfbgccccccccccggdeefbgeggfbgcccccccc	Before conditioning
fdegcccccccccdegegggfbggdadffbggfbbcccccccccfgdggfbgggfbfegccccccccce	Before conditioning
dddgggfbgccccccccccccccggdgdggfbgggfbedefbcccccccccc	Before conditioning
fdgfbccccccccccgcggfbggggebccccccccgdeggfbdeeggfbgccccccgdgdgcbgg	Before conditioning
dddeegfbgccccgcgcebfbgdefbcccccccgggffbggcggfbfgfbgggfbccccccccccggfbggcegfbdegefbccccccg	Before conditioning
edbgcbcccccccgdeefbgggfbgegcefbccccccggfbggggbdeefbccccccccgggfbceeccccccccg	Before conditioning
eabcccccccedgcgffbcecccccccccgdeg	Before conditioning
gfbccccccccedgdeccgcccecgagdbggceeggfbgebccccgggcbdefbcccccccccc	Before conditioning
fbgccccccccgdggfbgggfbceggcbgeggfbggggbfefbgggfbgdggafbcccccccg	Before conditioning
eddafbcccccc	Before conditioning
dfeccccccccccdefbggdgdecccccccgcebgge	Before conditioning
ddefbcccccccegffbgdefbgcccccccadfbcccccccccggfgggebgcccccgdfbggdeefbcccccccccgebgg	Before conditioning
ddeegccccccccccgdefbggefbggdefbgcccccccccgggfebgebdeggfbccccccccdggbggfbcccccccccgdeefbccccccccggfbgggfbedefbgccccccg	Before conditioning
gfbcccccccedgdgdggfbggffbccccccccegfbbcccccdgdeefbccccccccedgfbbccgccaccggfbggdefbgegegefb	Before conditioning
ddggfbccccccccadgfeeggfbgegdeefbccccccccg	Before conditioning
ddggfbcccccccccfbggdegdggfbecccccccccgdefbcccccgdffbggg	Before conditioning
dfggggfbgccccccccgfbggdfbggdgggggfbggdeefbgcccccccc	Before conditioning
ddggfbgccccccccdefbggdeefbcccccccccggdggfbg	Before conditioning
effffbcccccggdffbgggfbccccccccegdgfbcefbgggfbgfbccccccccccedeffbgegabgggfbdegebeg	Before conditioning
eddgfbcccccccedgdggfbggdeefbcccccccccgggfbdeegcbecccccccce	Before conditioning
ddggfbggcccgccccgdffbgebcccccccggfbdeegebccccccccdgfbgcbgccacccce	Before conditioning
fdgfbccgccccgcfefbggdeefbgcccccccgdgfbcgccccccdgdeegdggfbdeegfbggfbccccccccce	Before conditioning
fdecgfbgcccccccccfgfbgccccccggfbdeeg	Before conditioning
eddddegcccccccdgdggfbgggfbdeegdgggfbccccccccccggfbgggfbggebgcccccccccc	Before conditioning
dfgfbccccccccccgdgdefbggegeagfbdeegdggfbegebcccccccccggfbafeagebbcccccccdafbccccaafggfbgccccccccgdgfgfbgagebbccccccccccg	Before conditioning
ddeecccccccccedggfbggdgdeeafbbcccccccccgfbccccccc	Before conditioning
gfbggccccccccgdefbggdefbggdggfbggfbggdgfgccccccccg	Before conditioning
fdgdddgfbccccccccce	Before conditioning
dddeggggfbggdegccaccccccccfbccccgccgfbgdgfbggebccccccccgdfbgggfbdeeeggffbcefbbcccccccccccc	Before conditioning
ddecccccccccgdefbgagfbccccccccggfbdefbccccccccdegfbagegdegdfbcccccccccggebgeg	Before conditioning
dddggfbeccccccccccggfbggebdeegdgffbdefbcccccccccce	Before conditioning
fbccccccccccccgdeefbggdggfbggefbcccccccccgdefbggggfbgfbdefg	Before conditioning
gfbccccccccccccedgdeefbggfbdgfbggdggfbgcccccccccegfbgggfbgebdeeggfbdfccccccccg	Before conditioning
fbccccccgdgfbgge	Before conditioning
fdgfbcccccccccccdgdeegafbgggfbdeefbcccccccgefbgcbbccccccccca	Before conditioning
dddddaggfbcccccccgeea	Before conditioning
ddgafbgcccccgdeefbggdegdggfbggfbdeeggfbggcggfbgefgdggfbggccccccccc	Before conditioning
dddfbgccccccccefgfbggdgfbggddgfbccccegfb	Before conditioning
ddgfbcccccccccccdgfggfbggcbdeefbggebcccccccccc	Before conditioning
ddecccccceagcgfbggdeeggfbcccccccccgfbegfbdefbcccccccccccc	Before conditioning
fdecccccccccdggfbggfgdefbcccccccccggdggfbedeeeggbdeggfbggbccccccccacaee	Before conditioning
fdddgfbgccccccdgdggfbggdgfbgggfbgg	Before conditioning
dddggfbcccccccadefbccccggdegfgggdeefbcccccceb	Before conditioning
ddebgccccccccggdeegfbgggfbbccccccccggdggfbgdgggfbgggfagfbcccccccce	Before conditioning
ddfeeccccccccdggfbgdeeggfbcccccccccgcgffbgggfbggebecccccccce	Before conditioning
ddegcccccccccdggfbgggfbdgegfbggfbccccccedgebgggfbggdefbggebgccccccccccc	Before conditioning
fdfdaggffbccccccccgdeegdggggfbgggfbggdgebccccccccccgdegdgffbffbcccccccccc	Before conditioning
fdgfffffbgcccccccggfbggdggfbegggfbgggfbdeeegdeafbgcccccccccdgfbbccccccccgdafbgcccccccca	Before conditioning
fbcccccdfbeggfbgcccccgafbggdggfbgggfbccccccccggfbggdggffbggfbdefbgcccccccg	Before conditioning
ddggggfbcccccfbggfbgccccccccgdgdggfbgggfbdegdefbcccccce	Before conditioning
fdeeccccccccccgeeg	Before conditioning
eefdfbccccccccgdefbgege	Before conditioning
dddafbcccccccccegfbggdeegafbggdggfbgggfbdeefbccccccccedggfbgegcgebdefgdgfbg	Before conditioning
ffbccccccedegfbgccccccccccgdeggfbggcbdefbggggfbgdggfbdeefbcccccccccccc	Before conditioning
eddeeccccccccggfbggdggfbgggfbcccccccccggebgggfbgggefbdeefbcccccccccc	Before conditioning
fdffbgcccccccedgggggfbgdefbgeggfbgcccccccccegggffbdeegeb	Before conditioning
ddegccccccdgdefgfbccccccggfbggdggfbggfbggfbggfbdefbfgebccccccccccceggfbg	Before conditioning
deaffbbccccccccccdefbggdeeggfbggfbgggggfbdeegccccccceeggfbgegdggfbagfbegggfbccccccccc	Before conditioning
gdfddgfbccccccccccgdggfbgggfbggefbggdggfbgggfbccccccceggfbdeegdggfbdefbcccccccccc	Before conditioning
ffddfbafbdefbgdgfbgdgfbcccccg	Before conditioning
ddddfbccccccccdgdggfbegdgggfbgggfbdeeggfbggdggfbdefbcccccccccg	Before conditioning
fgfbgcccccgdgdgfgfeggfbcccccccccgdgebcccccg	Before conditioning
fddagdbbcccccccedefbggdggfbg	Before conditioning
ddeccccccccdgfbeggdefbgdggfbgggfbgcccccgegfbgggfbgg	Before conditioning
ddeeggcccccccccdgdgggfbeggfbgg	Before conditioning
fdddecccccccccdgdggfbegggfbggfbdeggfbcccccccccgdggfbgdggfbegfbcccccccccce	Before conditioning
afbccccccccgdeefbgggfbdeggfbggebcccccccedffbgggfbegfbfefgfbg	Before conditioning
dddgfbggccccccccagfbggdggfbgggfbggdggfbgggfbdefbccccccccccgggfbdeggfbccccccc	Before conditioning
ddggfbcccccccgdgdggfbggdggfgggfbbcccccccgggfbgeggfbdeefbbccccccccg	Before conditioning
fgddegccccccccgdgdggfbggffbdeggf	Before conditioning
ddgfbccccccccccg	Before conditioning
ddegcccccccgdgdgfbggdgdggfbggfbgggfbccccccccccdefbggfbbccccccc	Before conditioning
dddgffbccccccccgdgdggfbgggfbggfbgggfbgegdggfbgggeebcccccccgdgfbdeeg	Before conditioning
dddeacccccccggdefbcccccccfbgggfbgggfbgdggfbdeefbgfbcccccccccccae	Before conditioning
dddddfbccccccgfbggdefbccccccccdegfbgggfbggdefbgg	Before conditioning
gfbccccccccccggdefbgggfbgeegefbgcccccccgdgfbgg	Before conditioning
ddcdggdbcccccccgdgdbggdggfbgggfbgggdbdeegcbccccccccggfbggdefbgcccccccce	Before conditioning
ddbcccccccccccdgafbgggfbggdeefb	Before conditioning
ddegccccccdgdggfbgggfbcccccccccgggfbgggfbgggfbbcccccccccggfbdegdgfbggebccccccccgadgfbcccccccceg	Before conditioning
dfdecccccccgegbfbggdggfbggdggfbgggfbccccccccedefbggdggfbg	Before conditioning
dddgfbgcccccccgdgggefggfbggcbccccccccgggfbdeeg	Before conditioning
gfbgggfbgccccccccgceefbggdggfbggggbgggfbccccccccccgg	Before conditioning
ddgfbdecccccccgcegfbggggbcccccccccgggdbdegfbgggfbcedbccccccccceggdbgccccccccgdeedbgggfbgdggfbgefbgggefbggefbcccccccce	Before conditioning
dddgfbcccccccecgdggfbgggafbcegdggfbgeggfbdeabggcfbgg	Before conditioning
ddgfbgcccccccccdegcggfbggefbgggfbdefbcccccccdeggfbggdgfbggfbg	Before conditioning
dfdddbgccccccggdggfbggcefbgggfbggdggfbggfbdegefbccccccccgdegfbgggfbdeefbcccccccccc	Before conditioning
ddegcccccccgfbggdgfbccccccggdggfbgggfbcegebgggfbgebceggfbgggfbbccccccccccegeebdefbgggfbdeefbgggfbcccccccccgg	Before conditioning
edddgfbdeccccccccccgdbggdegfbcccccccccgggfdgfbcccccccccgdggfbggfbggdggfbgdggfbeggdefbccccccccccgcggfbeg	Before conditioning
gfbgccccccccgdgdeeefbgggfbgeggfbgfbcccccccccgcggfbgggbdefbgg	Before conditioning
eddfbcccccccccggdegdggfbgggfbccccccgdgebgggfbegdggfbccccccccg	Before conditioning
gfbbccccccccdgdefbgggfbdeegfbecdeefb	Before conditioning
fegfbgccccccccgdgdefbccccccccgdegfbgggfbdeegggfbgggcggafbggfbgeggfbcccccccccccgggfbedbgegdefbgg	Before conditioning
ddgfbgcccccccdedbggdeeffbggggbccccccccafbgggfbcccacccccgdggefbde	Before conditioning
gfbgccccccccccggdefbggffbggdggdbggefbggcggdbgeabcccccccccg	Before conditioning
dfdddgffbgccccccccdegdbgggdefbggfbccccccgefbegcefbggefbgdgfbceggfbgegfbccccccccccggfbggffbgcgfbgg	Before conditioning
fdddeccccccccccgdeefbggdggfbgggfbccccccccccgggfbggfbbcccccccgfbccccccccccdegdefbgggfbgggfbggcgebgccccccccccc	Before conditioning
dddgfbfbggddfbccccccccgdgdgggfbgegfbcdggfbggdefbcccccccc	Before conditioning
dddgfbggdggfbggdgfbaccacaacdefbgeggfbdeccacccgefbceggfbggfbgcaccccccccgafbgcccccg	Before conditioning
dgfbcacccccccdegfbggdefbccccccce	Before conditioning
dddgfbcccccccaedegfbgggfbgggfbdegfbccccccccccedeggfbgebceefbegdbcccccccccg	Before conditioning
ddddefbgccccccccccegcfbggebcccccggfbgdegfbceedbggefbgegceeggdbggdggafbccccccccccc	Before conditioning
dddfegccccccccgdggfbggeafbccccccccecgfbgeggfbgcggggfbccccccccadgfbgcccccccggfbgggfbbccccccccecggfbgggfbccccccccccggfbgegfbcccccccggfbcccccccceggfbcafbccccccccccg	Before conditioning
ffdafbccccccgcefbggdggfbgggfbggdggfbggfbgggfbcgfbggggfbccccccccccccgdgfbcccccccccgfbgeggfbbcccccccccggggfbdgeg	Before conditioning
ggddeecccccccge	Before conditioning
eddeeccccccccccccggdggfbgge	Before conditioning
gfdffbcccccccccceeefegcccccccgee	Before conditioning
fdfgfbgcccccccccggfeegdggfbgggfbgg	Before conditioning
fdegfbcccccccccdgdggfbggdggfbgggfbcccccccggfbdegebgggfbgfbgdefbccccccccc	Before conditioning
efbcccccccccccegdggfbggdefbbccccccccccggfbgggfbggdggfbgebccccccccccg	Before conditioning
ddgfbcccccccgafbcccccccgdgdggfbgggfbggdggfbgggffbcccccccccccgggbg	Before conditioning
fddddgfbccccccccgdggfbggdgggggbggdgfbggfbcccccccccccggdeeggfbdegfbccccccccccccceefbgfbdefbccccccccccggdgfbcccccccgdggfbgggfbdegfb	Before conditioning
ddgfbcccccccccccdgdggfbgfbdefbcccccccccedggfbdefbggggfbg	Before conditioning
adfbcccccccdeggfbggebccccccccc	Before conditioning
ddeccccccccdgdggfbggdggfbdebgcccccccgdeggfbggebdeggfbgcccccccccfegebgadefbccccccce	Before conditioning
ddfgfbccccccccccdggfbggdgfbfeeggfbggdggfbgfbgcggfb	Before conditioning
fddgggfbcccccccccgfgdggfbgggfbggebccccccggfbdegfbdegdgggfbgagfbfgfbcccccccccccgfbgg	Before conditioning
efeddgggfbccccccccdgdggfbgggggfbcccccccgdgggfbccccccccgdgdggfbggfbggebccccccccgdgebdefbcccccccccc	Before conditioning
ddgggfbccccccccccggfbggfggfbcccccccdegebggdggfbggefbbccccccccccca	Before conditioning
ddefggfbgcccccccccdggfbggdggfbgggfbdeegbbccccccccc	Before conditioning
dddddfbgcccccfbfegcccccccccegdfbcccccccccgdefbcccccccgdeggfbgcgge	Before conditioning
ddeccccccacgefbgggfbcccccccgefbggcgfbdefbccccccccccccggfbgggfbgcgfb	Before conditioning
fdegccccccgdgdggfbggfbdeegfbccccccccccg	Before conditioning
fddeecccccccccccdgdggfbggggfbcccccceggfbdeeggfbgdggfbccccccccccccgdggfbgg	Before conditioning
ddfdeeccccccccggfbggcgfbgggfbgggfbccccccccccgdgebgggfbdeeggfbcccccccccefbgdggfbgggfbcccccccccccccedgebgegdeeefbgggfbcccccccccc	Before conditioning
ddeegfbbcccccccccccccdegdggfbgagfbccccccccccccdggfbg	Before conditioning
ddfbcccccccccccc	Before conditioning
dddgfbccccccccgdefbgdgfbaggfbggfbcccccccccgfebcccccccc	Before conditioning
dddgggdbgccccccccggcggfbgdgfbggdggfbdegabccccccccccggfbccccccccccdggfbdeggfbggdgfbggfbdeggg	Before conditioning
ddddecccccccccggfbggdgggdgefbccccccccdggfbgebgggfbbccccccdeggfbdegefbccccccccg	Before conditioning
fdfdeccccccccggfbcccccccggdgfbggfbdeccccccccgcgdggfbggdggfbggfbccccccccccc	Before conditioning
ddggfbbcccccccccdgdggfbggdggfbgggfbdeggfbecccccccccefbgccccccccccdgdgdagfbgdeefbcccccccca	Before conditioning
edddffbgcccccccccdefbggdgafbbccccccdggfbgdggfbggfbcccccccccggfbgebdeggfbdeefbgcccccccccccf	Before conditioning
fddggfbgcccccccccadggfbggdggfbgdeggfbccccccccgggfbgfbgggfbccccccccccf	Before conditioning
dddefbgccccccccggdgdggfbgfbeegfbgcggfbccccccccccgggfbggcgfbdefbccccccccggfbadgegfbcccccccccccc	Before conditioning
dddefbgcccccccccccgfbg	Before conditioning
ddfbccccccccgefbggdgefbggfgafbggafbgcccccccfefbggdggfbbccccccccggffeeegccccaaaceegdgefb	Before conditioning
ddfbcccccccccgdgeggfbgegdggfbccccccccccggfbdeeggfbdefbcccccccccccg	Before conditioning
ddddgfbcccccccccdgdggfbgagfbgegegdgegefbcccccggfbfeggfbccccccccccceedggfbdeefbccccccccccccccccdggfbgg	Before conditioning
ddegccccccccdgdggfbggffbcccccccccggfbdeggfbggdggeggfbbccccccccccgggfbdegcgfbccccccccge	Before conditioning
ddgfbccccccagdgdegdeegfagffbfeggfbggfbgggfbdegabccccccccccc	Before conditioning
agadddfggfbccccccccgdgdgfbggfbcccccccccgggfbdegefbggegfbgccccccccccadggfbgdggfbdecccccccccccgeddgfbgccccca	Before conditioning
fddgggfbcccccccgdgdggfbggcfgfbccccccdeegfbgggfbfeeggfbggcbccccccccccccgggfb	Before conditioning
gedgfbcccccccc	Before conditioning
eeggffgfgfbcccccccccgdgcggfbgggfbgggffbdeeggfbcccccccccccgggfbdeggfebdefbccccccccccg	Before conditioning
fadddfbcccccccccegdgfbgdggfbggdgggfbgggfbgccccccccccccggfbgggfbgdggfbggdggfbdegefbbccccccccccce	Before conditioning
efbcccccccccggfbgggfbceccccccceggfbggfbdefbggfbcccccccccccccdggfbgggfbdegebccccccccccceggffb	Before conditioning
dddddfbccccccccccggfbggcgggfbggdefbggfbdegfbccccccccgggfbggdefbggegffbdegefbcccccccccc	Before conditioning
fddddegfbccccccccccccggdggfbggdgdggfbcccccccccgfbdefbccccccccccgdggfbgggffbdgfbccccccccagdegfbgggfbddgggfbggdggfbggfbbcccccccccccdeafbggfbccccccccggfbfe	Before conditioning
dddggfbcccccccccggffbggdggfebcccccccccgefgfbccccccccfgfbgefbdeeggfbggdgdefbgccccccacce	Before conditioning
ddgefbddggfbgcccccccccccgafbggdggfbggdggfbcccccccggfbgdgggfbcccccccccdeafbgggfbdgcggfbgggfbdeeg	Before conditioning
eddffdegccccccccedgdeefbggcggfbccccccccceggfbgceeggfbcccccccceggefbdeegfbccccccc	Before conditioning
ddffbgcccccccccgdggfbggfbcccccccegffbggdggfbgfbggfbgegfbgeegfbcccccccccccgggfbggdeefbccccccccg	Before conditioning
gdcgfbbcccccccccedgefbdeeggfbggaggfbccccccccccg	Before conditioning
ddddgfbgcccccccgdefbgfbcccccccccgdggggfbggdagdffbccccccccggfeggfbfegdfbcccccccccfbdeggfbggfb	Before conditioning
ddddgggfbcccccccggdggfbggdggfbccccccccccggfbgdggfbdefbcccccccccadeefbcccccccccggfbggdggfbccccccce	Before conditioning
dfdddggfbccccccccccgdgdggfbcccccccdgeagfbggdggfbcccccg	Before conditioning
defbccccccccdgdggfbgeggfbccccccggefbgdggfbccccccccedefbccccccccgdggfbgggefbde	Before conditioning
fddeebccccccccegdggfbggefgfbggccccccccgffbdegfbcccccccccccgdefbggcbgggfbfggfbccccccccccccdggfbggdefbbccccccccccccg	Before conditioning
dddfbcccccccccdegfbggdggfbggfbeggfbccccccccgcbdegfbcccccccccgdggfbccccccg	Before conditioning
ddgfbcccccccccdeefbggdggfbgggfbcccccccccggfbgdggfbgfbdeegfbagdggfbggfbcccccccccedggfbdeggfbgggfbcccccacaccgf	Before conditioning
fgfbccccccccagdgffbedeeggfbccccccadggfbg	Before conditioning
ddggggfbccccggdgdggfbgggbbcccccccdcggfbdefbgggdbdeeggbcccccccceeefgfbeccccccccccca	Before conditioning
fdfffbcccccdgdggfbcccccccccgggfbggffbdegeeg	Before conditioning
ddgfbbcccccccccdgdggfbggdggfbccccggfbggdggfbceggfbgggffbdeeggfbccccccccccca	Before conditioning
ddgdbccccccggfbggdggfbdeeggfbccccccccccadggfbggffgfdbcccccccgdggffbdeggfbdeefbgdggab	Before conditioning
ddfgggfbccccccccgdgdeefbeegfbggdggfbdeggfbccccccccccccgggfbggdggfbdefbgggfbcccccccccccccca	Before conditioning
ggffddgfbbccccccccgeggfbge	Before conditioning
ddeffbccccccf	Before conditioning
fddfdgggfbcccccccccgdgdggfbgggfbccccccccggfbggefbcecgegfbcccccccccggefbdeefbccccccccccg	Before conditioning
dddffbccccccgfbgeegdggegfbcccccccffbdecccccccccegdgfbggbbccccccccc	Before conditioning
dddafbgcccccccccccggdggfbggdggfbgggfbccccccccccdeafbgggfbcccccccggfbccccccccgdeefbggdggfbdefbggebcccccccccccccg	Before conditioning
dddgggfbgcccccccggfbggdggffbgggfbcccccgeggfbdeggfbbccccccccedggfbdeefbgcccccccgcefbcccccccccc	Before conditioning
gddgfbcccccccccg	Before conditioning
dddggfbcccccccccccg	Before conditioning
fddafbccccccccccdgdgdfbccccccccegfbfeegfbgccccccccccgefbdeedbg	Before conditioning
ddgcgfbcccccccccgdgdggfbceeggfbgccccccccgdggfbdeefbgggfbcccccccccag	Before conditioning
fffgfbcccccccccggfbggdggfbggfbcccccccccggdefbgggfbggdggfbdeeggfbfgdggfb	Before conditioning
dddfbccccccgdgdggfbfggfbgdgfbbccccccccgdeefbgegfbccccccccccgggfbgceefbccccccccccca	Before conditioning
ffbccccccccddfbccccccccc	Before conditioning
dddfbccccccccccccfbggdefbccccccccg	Before conditioning
fbgccccccccedefbccccccfbggfbccccccccccdgfbgeeg	Before conditioning
ddfbcccccccccafbccccccccggfbgegdggfbe	Before conditioning
ddfegccccccccgdegfbggdefbgccccccagdbccccccccccegdggfbggfbggfbg	Before conditioning
dddfebcccccccccdegfbgcccccccfbggdegdgggfbggfbgegfbccccccccgdgfbdefbggebccccccccccccdefbgg	Before conditioning
addgfbcccccccdeegdggfbegggfbcccccccccccgggfbegfbggcggfbgggfbg	Before conditioning
ddafbcccccccccccggfbggdefbccccgdegfbcccccccccgggfbdeggfbccccc	Before conditioning
ggfbbcccccccccccgdefbggdeeafbcccccccccggfbdeegfbggfb	Before conditioning
ddfffbcccccccccfbgfbdeccccccfbgegdggfbccccccccccdefbgfbgccccccegfbegdggfbcccccggfbgeggfbccccccccccggfbgfbbccccccccca	Before conditioning
ddfbcccccccccdegeefbccccccce	Before conditioning
eddddfbccccccccccgfbgegdggfbggdggfbgdefbgcccccccccccccgggfbgggfbgegcggfbgggfbg	Before conditioning
ddefbccccccccccggdggfbgdeefbcccccccccggfbggdggfbccccccggggfbcccccccgdgcggefbgggfbeeefbgccccccccccca	Before conditioning
ddfeeccccccccccccdgdeefbcccccgggfbccccccccggefbgdefbgggfbccccccccccgdefbggffbdeeggfbceefbggefbgcccccccccccccccc	Before conditioning
dddafbccccccccgfbggdefbccccceedggfbdeegefbdefbcccccccccc	Before conditioning
ffafbccccccccccgdeefbggfggfbgcccccggdgffbgffb	Before conditioning
dgfbgcccccccccdggfbdeeggfbggdgdggfbdeeggfbcccccccccccggfbeg	Before conditioning
ddffbgccccccccccdgdggfbdeeggfbcccccccfgffbgdgfbdeefbbcccccccccca	Before conditioning
affddgfgfbcccccccccdgdeefbccccccccdggfbggdggfbggfbccccccccccg	Before conditioning
ffeccccccdgdggfbggcgggfbggcgfbgcccccccdggfbdeeggfbcccccccc	Before conditioning
ddddggfbccccccccgdggfbggdgggfbcccccccggfbdeeggfbdefbcccccccccgfbgcccccedgdggfbdegfeccccccccfeg	Before conditioning
ddddebgccccccccgdefbdeccccccccccgdggfbgdfbcccccaccadgfbggdggfbdefbggfbgccccccccccdgfbfefbbcccccccc	Before conditioning
afbbcccccadg	Before conditioning
ddgfbegdggfbccccccccccdgfbeggbcccccccccgfbg	Before conditioning
dffdffbaccccccccfbdegbcccccccggfbggdgfbggfbcccccccccccfagfbdegggfbcccccccccccgfbegfbcccccccdggfbccccccccdgfbcccccccdefbccccccccdefgfbdefbccccccccccg	Before conditioning
dddgfbcccccgfbcccccccaccafdfbgcccccccc	Before conditioning
ddegggfbcccccccccccccggfb	Before conditioning
ddeegccccccccccegdggfbggdeefbcccccccceggfbegdggfbdefbcccccccccccccdeefbccccccgggfbggdeefbgcccccccgcgfbccccccccdefbgggebgccccccccc	Before conditioning
dddeccccccccccccgdggfbccccccgggfbdeeggffbccccccccdggffbggebdeeggefb	Before conditioning
ddgfbgccccccccccggfbggdgdggffbdegagffbcccccccccgggffbdefbgggebcccccccccgdeeggefbgeegfbccccccccg	Before conditioning
eddggfbcccccccgdggfbgegegfbcccccggebccccccggfbgdggggffbcccccccccccgggfbfeeeg	Before conditioning
dddgggfbccccccccccccedgdggfbgggfbccccccgggfbggdggfbegggfbbcccccccccgggfbggdggfbdeefbggfbcccccccccccg	Before conditioning
ddgfbccccccccccceefbdecccccccc	Before conditioning
edddefefbgcccccfefbccaccacccedgdggfbgggfbgefbceg	Before conditioning
fegggfbfecccccgdggfbgfbdeggfbggeafbggebeccccccccgggfbcefbccccccccccg	Before conditioning
ddfbdddggffbgccccccdefbcccccccccgfbgegdggfbcccccccg	Before conditioning
fdfbccccccccc	Before conditioning
gfgggggfbgccccccccccccdgdggfbgggfbggdggfbgggfbgcccccccedgdeefbdecccccccgggfbcccccccc	Before conditioning
ddgggfbcccccccccccgfbgdgaeegefbdagcggggfbccccccccccgggfbgggggfbdeefbgccccccccccccggfbdggeeggfbgccccccce	Before conditioning
dddgggfbgccccccccccggfbggdggegggdggfbgggfbccccccccccccdefbggdgfbcccccccccc	Before conditioning
dddgggfbgccccccccgafbgg	Before conditioning
fddfbcccccccgfbggfegdggfbfeccccccccegfgfbegdefbcccccccggfbgggfbcccccccccdfggfbcccccadgdgggfbdefg	Before conditioning
ddddgfbcccccccccgdgdgfbggdggfbcccccccegfbgggfbdeeggfbgggfbdefbccccccccccceeggbcccccgdgfbggdgdgfbccccccccg	Before conditioning
ddgfbccccccccgdefbggdggfbdeggfbbcccccdgfbdeegefbdefbcccccccccccc	Before conditioning
dffafbccccccccccccfbdeccccccccgfbcgcacfdd	Before conditioning
dgggggfbcccccceffbggdggfbfeecccccccggfbgdggfbcccccccccggfb	Before conditioning
ddgfbcccccccccccccgdggfbggdggfbgggfbdeefbcccccccccgdegggfbggdefbcccccccccccccg	Before conditioning
gfbccccccccfbccccccefbgdggfbggeefbccccccccccccegdfbbccccccccdfbccccccccggfbgdggfbcccccccccedeffbcccccccedggfbggfbdeeg	Before conditioning
fddgfbccccccccccccgdefbccccccggfbggdggfbgfbcccccccg	Before conditioning
eddgfbccccccccccgdeefbggdggfbdefgccccacc	Before conditioning
fddggaafbgcccccccccgdgdggfbdefbcccccccccacgfbgdggffbccccccccggfbdefbgggfbdfbccccccce	Before conditioning
efdgfbcccccccccccdgdefbggdggfbgebbcccccccggfbdeeggfbggfbccccccccccgdggfbgg	Before conditioning
ddddffbdecccccccccccdgdggfbfeeggfbgggfbecccccccfgdgdggfbggdgggfb	Before conditioning
ffdafbgcccccccccccgdgdefbgggfbggdggfbgdggggfbcccccccccccdeefbgggfb	Before conditioning
eddeebgccccccccccedgdggfgbbccccccccg	Before conditioning
egdddeegcccccccgdegfbdeecccccccgdefbgggggfbbcccccccdgabgdggfbgeagfbccccccccccgedefbcccccccccdegfbgcccccccdgfbcccccccccc	Before conditioning
dgfbcccccccccccdgdeefbggdggfbdegegfbcccccccccgg	Before conditioning
fdafbcccccccccfdgdggfbggdggfbccccccccagfbggfbccccccc	Before conditioning
ddgfbbcccccccccccfefbggdgdggfbfeggfbcccccccccegggfbgcccccccc	Before conditioning
dfdedffbccccccccacdgdggfbggebgggfbggfbdeadbcccccccc	Before conditioning
dffdddedgfbcccccccadefbegdgfbggfbccccccccccfbggdefbcccccccccade	Before conditioning
fbcccccccccedddefbggdgfbggfgfbgcccccccdefbgggfbgdfbccccaaaefggggdgfbgfgdggfbdegfbcccaaccccc	Before conditioning
dddfbcccccccccdgdgfbegdggggfbgcccccccgfbggdefbcccccccccegfbdeefbbcccccccccggffbccccccccg	Before conditioning
dddagggffbbccccccccdddecccccccccggcefbgeggfbdefggfbgdgfbfecccccccccacccdeefbcccccdefbggggfbdegefbccaccccccce	Before conditioning
dddddegggfbgcccccccccccg	Before conditioning
fdefbccccccccccggfbggdggfbgggfbgdeefbgcccccccccccg	Before conditioning
dddddecccccccccccceggfbgdggfbdeefbccccccccccdgfbgdggfbgfbgg	Before conditioning
eddggfbcccccccccccca	Before conditioning
dddecccccccccedgdggfbgggfbcccccccccccegdggfbggcbccccccgegdegdggfbgcbcccccccccgggfbg	Before conditioning
efdafbccccccccccgfbgagdggfbggdgfbdeefbgccccccccgggfbg	Before conditioning
fdddafbccccccccccafbccccccedggfbggdggfbggdggfbdefbgggfbcccccccccccegffbg	Before conditioning
dddddafbcccccccccccccccdeffbggggfbggdggfbedeefbfgfbggfggfbgg	Before conditioning
ddeecccccccccccgdgdggfbggdgfbdeefbgggfbcccccccccccdgdegebgcccccccggfbgdeefbgggfbgcccccccg	Before conditioning
ddgfbccccccccccc	Before conditioning
dddggffbdecccccccccccccfbgfggfbggfbdegfbcccccccccccagfbegdefbgggfbbcccccccccc	Before conditioning
dddeebccccccccccdgfgfbcccccggfgfbagdggfbdeggfbdefbegfbcccccccccccg	Before conditioning
fdddgfbcccccccccccddefbcccccccce	Before conditioning
dffgegggagfbcccccccce	Before conditioning
ddefbgcccccccccacdgggfbggdgggfbggfbggfbgcccacacdegabfeggfbfegabcccccccccccdggfbdeefbg	Before conditioning
ddddfbcccccccccccgfbgdgfbccccccccddeccccccccgefbgg	Before conditioning
dddffbcccccccccceddgfbgccccccccccegdggfbgggfbdefbgggfbggcccccccce	Before conditioning
dddefbccccccccccgddegcccccccgdefbccccccccgggfbgggfbdeeegfbgccccccccedggfbdefbgccccccccccdggfbdeggfbggfbcccccccc	Before conditioning
fedafbgccccccccccadgdeefbaegfbgfbccccccceggfbggabbcccccccccadefbgccccccccggfbggfbgccccccccc	Before conditioning
ddfggfbccccccgfbbcccccccccccegdggfbggfbggddfbgccaccccccccggfbgagdggfbccccacccc	Before conditioning
ffegccccccccccceafbggcccaccgafbggfgefbfefbbcccccccg	Before conditioning
ddegcccccccccgdgeegdggfbdeeggfbgggfbdefbgggfbcccccccccgdggbdefbgggfbcccccccccccccccg	Before conditioning
ddddeeccccccacdefbdefbggdggfbgdggfbgegfbdeeccccccccccccgfbcccccccccdgfgdggfbggfbfeggfbccccccccc	Before conditioning
ddddggggfbccccccccccegdggfbgggfbgggfbggdggfbgdeefbcccccccccccccceggfbdeeggfbccccccccccggfbccccgdggefbdegdefbbccccccccccccdefbgcccccccg	Before conditioning
gfbccccccccggdgdeegdgfbcccccedg	Before conditioning
dfddgfbcccccccccgdefbggdefbggfbbccccccccccedggfbdefbccccccccccdgfbccccccccfdgagfbgggffbdeegeebcccccccce	Before conditioning
ddeeccccccccccddeffbcccccc	Before conditioning
dddeefbccccccccgdgfbggdggfbggdeggfbccccccccccgdggfbdefbccacaccaaa	Before conditioning
ddfgggfbcccccccccccggdggfbgdggfbggfbggfbdefbccccccccccgdggfbgggfbdefbccccccccceggefbggdggfbccccccccce	Before conditioning
egeegfbccccccggdgeggfbccccccccccgdggfbdegdeefbcccccccccce	Before conditioning
adddgggfbccccccccccccgcgfbggfbggefbgdgffbcccccccccae	Before conditioning
efdfbccccccccccdgee	Before conditioning
ffdebfbccccccccccccccgedefbcccccccedgdeeggfbgfggfbcccccccccce	Before conditioning
dddgfbgcccccccccccgdefea	Before conditioning
fdefbcccccccccccge	Before conditioning
dddegfbcccccccgfbgggfbdeegcgeedbgcggfbfeefbccccccccccdgggfbgggfbeggfbccccccccccccee	Before conditioning
dgfbccccccccccgdgceefbggdggfbfegefbcccccccccccgdgefbggdeefbdeeggfbccccccccccccg	Before conditioning
eefagfbbccccccccccgeddgfbcccccccccccgdegdefegggfbdecccccccg	Before conditioning
fdecccccccccdgeefbccccccccggfggdggfbgggfbegdgggfbfegfbcccccccccc	Before conditioning
deefbcccccccccccdgceefbcccccccggffbeg	Before conditioning
ddgfbccccccccc	Before conditioning
adffbcccccccccccccdgdeggfbdegefggfbccccccccccce	Before conditioning
edfffbcccccccccccccccdgdefbgdegeceefbgccccccccee	Before conditioning
dagfbccccccccccccdagdggfbegggfbggfbggegeggfbdeeccccccccceggfbdeeggfbgggfbccccacccc	Before conditioning
dddefbccccccccccgdefbcccccccccgggfbggdgfbcccccccccg	Before conditioning
ddeefbggcccccccccccgggfbggcggfbdefbcccccccccg	Before conditioning
ddcbcccccccccccedgdggfbgggfbgggfbccccccccgggfbgggfbcefbccccccccccce	Before conditioning
dgfbcccccccccccgedgdeeggfdeefbcccccccgcggfbgdgggggfbedegabecccccccce	Before conditioning
fdefbccccccccgdgeefbggfbegdgggfbcccccccccgcggcbcgegcggggdbccccccccccg	Before conditioning
edfgfbgcccccccccccccdagdeefbegaggfbedeegdggfbcccccccccca	Before conditioning
fdeeacccccccdeefbgccccccccedgdgdggefbfggfbeggfbccccccccccc	Before conditioning
ddeecccccccccccccdefbcgccccccccccegdefbgggfbggfbcccccccg	Before conditioning
ddagfbbccccccccegdgdeefbgfggfbcccccccccg	Before conditioning
ddeefbgcccccccccccccccdgdeefbgggffbggdggfbgdggfbgg	Before conditioning
edfbcccccccccccdgdeefbggdggfbgggfbccccccccc	Before conditioning
ddefbcccccccccgdgdeaegebccccccccegggfbdeeggfbdefbg	Before conditioning
efbcccccccccccdgdgdggfbgggfbccacccccccccc	Before conditioning
fddeggfbccccccccccgdggfbdeggfbccccccgagfbggfbdeefbgeggfbdefbgfbccccccccccccccca	Before conditioning
ddfgfbccccccccccccdgdggfbggdgfbedeegfbcccccccgdggfbcf	Before conditioning
fdddeccccccccccgdgfggfbeccccccgcefbccccccccccdggfbggdggfggfbfeggfbcccccccccccdggfbgdeefbgaefbebccccccccccc	Before conditioning
ddeefbeccccccccc	Before conditioning
ddgggfbccccccccccegdggfbgggfbfefbggffbcccccccccc	Before conditioning
ddeafbccccccccccgdgdefbgggfbgfbccccccdegffbdefbgfbcccccccccca	Before conditioning
deefbccccccccfgdggfbgggfbgcccccccccccfggfbggdggfbdefbecccccccce	Before conditioning
ddgfbdeegccccccccccccgdgdgdegfbggdggfbggafbggafbdeegebeccccccg	Before conditioning
fffbgcccccccccgfbgdggfbegggfbdeggfbccccccccc	Before conditioning
fffbgcccccdggfbgggffbdefbgggfbeg	Before conditioning
fdecccccccccggfbggdggfbdeeeggfbgccccccccccdgggfbgggfbgggfbcgefbgggbcccccccccc	Before conditioning
dffgfbgcccccccccdgdggfbggdggfbgcccccccc	Before conditioning
fbacccccccccgdeegfbggefbggdagffbcccccccccdggfbgeggfbccccccccae	Before conditioning
dddggfbccccccgedefbcccccccccggfbccccccggdgdeefbgeggfbcefbggdggfb	Before conditioning
defeefbgcccccccccgdgcefbgggfbccccccccccedefbgggfbggcefbcccccccccccccgcggfbggefbgggfbdgfbccccccce	Before conditioning
defbbccccccccccccgcgdggfbgdggfbgggfbdeefbccccccccccegfbgcccccccccg	Before conditioning
dddefbccccccccccfefagfbcccccccccdgdggfbgdefbggggfbbccccccccggfbgggfbdeeccccccccaafbcccccccccccgdggfbggdefbcccccgeafbccccccccg	Before conditioning
ddgfbcccccccccdegee	Before conditioning
dfdddeccccccccecgcggfbgggfbgggfbggcggfbcccccccccccgdeefbggfgggeafbggdggfbdeefbgccccccccccggfbfefgdgfbcccccccccg	Before conditioning
dddggfbccccccccccedefbggceeggfbcccccggefbeggcbgegdggfbgggfbe	Before conditioning
dddgcbcccccccccedgdefbgggdbggebcccacccagdggfbdeggebccccccccccce	Before conditioning
dddeeccccccccccgdgdggfbggcgcefbccccccce	Before conditioning
ddaabbaaccccccccdg	Before conditioning
dddgfbccccaccccgcggdbgggagfbgggcggfbgcefbdeegggfbgccaccacccgcgeebgggfbcefbggeefbgeg	Before conditioning
ddggfbdddeccccccccgcggfbgdgcggfbggcggfbdeggfbgggfbgccccccccg	Before conditioning
gdggfbcccccccccgcgdegcbcccccccecggfbcebfbg	Before conditioning
ddggfbccccccccccdgdggefbggfbdgeeggefbcefbccccccccggedbgfbcecbccccccccc	Before conditioning
fdffbcccccccdefbgeegdgfbegceeggefbggfbcccccccegefbegfbcefbfegfbagcbccccccccccceggeb	Before conditioning
ggdeeggdbccccccggdggfbbgccccccccccgdeggfbggegfbgggfbdefbccccccccccg	Before conditioning
efdeccccccccccggcbggdggfbgcegefbgeggcgfbccccccccccccgggfbdefbgf	Before conditioning
ddffbccccccccccggdggfbgfgeee	Before conditioning
dafbgcccccccccdgdggfbggdggfbdeefbccccccccedggfbggdgfbccccccaggfbgg	Before conditioning
defbgccccccccccdgdggfbgdggfbcccccccaceeggebedefbggefbcccccccce	Before conditioning
dfbgccccccccccedgdeefbcccccccg	Before conditioning
edddgfbgeggcccccggfbggdggfbgggfbedgefbcccccccccgggfbggdggcbdeefbccccccccedggafbcccccccggggfbgeggbbgccccce	Before conditioning
defbgccccccccgdegdgdggdbggdgfbccccccecgfbdeggfbccccc	Before conditioning
gdbcccccccccccgdgdggfbggdggfbgdgggfbcccccccgceefbgggfbggdggfbdgeefbgggfbg	Before conditioning
ggfbggccccccccgdggfbgeggfbcgefbcccccccccceggfbgggfbbccccccccgggfbg	Before conditioning
eccgggfbcgcccccccgggdbgcggfbgggfbdefbcccccccccccg	Before conditioning
ddgfbccccccccgdaggfbggdggfgfbgcccccgggfbdeegfbggfbccccccccccg	Before conditioning
ddedbgcccccccccefgdeefbggfgefbgggfbdeeggfbdeggfbgefbecccccccgcggfbgggfbceefbccccccccggfbg	Before conditioning
ddggfbccccgefbggdggbbdeccccccccgdggfbgggebcccccccgdgefbgg	Before conditioning
ggfbcccccccccdggfbggcggfbgfbcccccccccggfbggafbcccccce	Before conditioning
ddeedbggdggdbgggfbcccccccgcggfbceggfbcgebfbgggefbccccccccccg	Before conditioning
dddddeccccccd	Before conditioning
dddeegefbgcccccccccefbggcggfbegfbcccccccccggabgeg	Before conditioning
adfegfbgccccccccgfefbcccccccceefbggcggfbggfbgcccccceefbccccccccggfbggdggabgefbccccccacg	Before conditioning
dggfbgccccccgdgcgcggebgggfbdgegcggfbcccccccccgggefbgg	Before conditioning
dgfgfbccccccccgdggebceeccccccccgfbggdggebgggfbccccccc	Before conditioning
dgfbggdggfbggdggfbgggfbccccccccccgggfbgcggegfbgccccccceebggfbgdefbgggfbccccccccgcegfbggcbccccccceceeggfbgeg	Before conditioning
cdggfbcccccccggdggfbggdggfbgcggfbgcccccccccgcggefbgggfbgggfbggafbcccccccaccg	Before conditioning
dgggfbcccccccccggcefbgggcggfbccccccccggfbgggfbcefggggedbcccccccccce	Before conditioning
dfgggfbccccccccdgdggfbggdggfbgggfbdeggfbccccccccc	Before conditioning
ddecccccccdgdggfbccccccccceggfbggcgefbggefbgggfbdefbccccccccccccce	Before conditioning
dedgfbecccccccgdefbggcggfbggcggfbggcggfbegggfbccccccccccceggfbdegfefbagfbgcefbgggfbcccccccccgcgefbggdefbgggefbceeg	Before conditioning
fdgfbcccccccdegdggfbgggfbggdggfbegdefbcccccccccgggfbgggabccccccccgceedbggfbgggfbbcccccccce	Before conditioning
ddggefbcccccccccccccgdefbggcgfbcccccccccgefbggafbceefba	Before conditioning
fddgfbgcccccccccggfbggdgefbggefbdegefbccccccccagafbggdafbgccccccccccc	Before conditioning
fdfdfeegccccccedggfbdefbggdggfbg	Before conditioning
ddfbccccccccccffbdeefbggdggfbg	Before conditioning
ffaffbaacccccccccccggfbggdggfbfeefbgdgfbccccccccccggfbdeefbgg	Before conditioning
dagfbgcccccccccdgdggfbgggfbdgdgdggegfbcccccccccegg	Before conditioning
ddffbgcccccccgdgfeefbggfgfbcccccccgggfbdeefbgggefbccccccccccccc	Before conditioning
efafbcccccccccccdgdefbegegdefbgggabcccccgcccgdeefgfbggdggfbgggfbcccccccccccceggfbg	Before conditioning
fafbcccccccccccgdgdgdggfbgggffbccacccccgdggefbgggfb	Before conditioning
dgfbgccccccedeefbgegdggfbgggfbgegdggffbgdefb	Before conditioning
ggfbgcccccccccgdggfbggfbggdggfbeeggbccccccccccgefbegggfbdefbcccccccce	Before conditioning
dddfbdegccccccccegdggfbggdggfbggdeefbccccccccgggfbegdeggfbcfedbgggfbcccccccccccce	Before conditioning
ddgfbecccccccccedgceefbegefbccccccedggfbggdefbgg	Before conditioning
ddeccccccccedgdggfbgggfbcccccccccgedgfbceggfbccccccededbg	Before conditioning
ffgggfbgcccccgffbdegdgggfbggfbceefbgggfbccccccccccgeggfbgggfbccccccccccccgcggfbgcggfbgg	Before conditioning
dgfbcccccccccgcggfbgceeeggbcccccceggfbgcbccccccccccg	Before conditioning
dcggfbcccccccccccccgdegcbggdggfbggfbccccccccccggefbcegeggebgegcfbccccccccce	Before conditioning
ddffbccccccccccgdggfbgggfbfegfbggdgfbggdeefbcccccccccccaga	Before conditioning
ddggfbgcccccccccgeggfbggdggfbgdeggfbccccccceggfbge	Before conditioning
ffgfbccccccgfbgggfbgggfbcccccccccggfbgggfbgggfbdeeggfbbccccccce	Before conditioning
dddeecccccccceed	Before conditioning
gfbcccccccccggdggfbgdefbggfbccccccc	Before conditioning
dfgfbccccccccgdgfggfbgggfbgggfbdeccccccccccegefbgfgdggfbggefbcccccccce	Before conditioning
dfdddgfbdgfbccccccdgdggfbggdggfbgfbccccccccggggfbggfbgggfbdefbgggfbccccccccccc	Before conditioning
dbfbccccccccccgcgdgeeddeefbccccccccccgdefbgggfbggcgafbgfbdefbcccccccccea	Before conditioning
ddefbeccccccccggfbggdgggfbggfbdeefbgggfbccccccccgggfbdeeggfbccccccccccccc	Before conditioning
fdgfbgccccccccggcggfbggebegeggfbdefbgfbccccccccccceggfbde	Before conditioning
ddefbggdegdgfbcccccccccgdgeggfbge	Before conditioning
ccdggfbcccccccccccdgdgdggfbgggfbdeefbggfbgggbfbcccccccgggfbdefbccccccccccag	Before conditioning
gfbccccccgdfbggcggfbgdgfbgggfbggegfbcccccccccgggfbdgegeefbgggfbdeggbgggfbdefbg	Before conditioning
dddeggggggfbccccccccggdggfbgggfbgfbcccccccccccegfbdeggccccccccdggfbggdggfbgcefbgcccccccccce	Before conditioning
dgfbcccccccccccgdggfbggcggfbggfbcefbgggfbcccccccccccgggfbgg	Before conditioning
egfbggdggfbccccccccccdeggfbccccgggfbceegfbgccccccccegfbgeaggfbcccccccgefbecefbgggefbgeggfb	Before conditioning
dddgfbccccccccgfbggggfbdeggfbgggfbdefbgebgccccccccg	Before conditioning
dggfbccccccccgdgcggfbgggfbcccccccce	Before conditioning
efbgccccccccggfbggdggfbgggfbdefbccccccccccgefbgggfbcefbgggefbcegefbbccccccccccccdefbggdggfbcccccccccg	Before conditioning
fdfdecccccccedgfbgegdggfbdeeggfbcccccccccgdgg	Before conditioning
dgggggfbcccccccccgcggfbgdgggfbgaggfbceeefbgggfbccccccccccccccgfbgdggfbcefbgggfb	Before conditioning
eddggfbcccccdgdggfbgggfbdegdggbccccccgcggfbcgefbegfbgggegcggfbdeeggefbgggfbecefbggggfbccccccccccccedggfbcgefbgag	Before conditioning
fdadgfbccccccecggfbggcgfbcccccccccggcgfbgggfbdefbgggfbgggdgfbccccccccccccgggfbggdggfbggfbccccccccce	Before conditioning
ddgggggfbccccccccgcgdgfbggcefbgggfbdefbgggfbgcccccccccccccccggfbdefbggggfbdeefbgg	Before conditioning
dfefbccccccccedefbgegdggfbccccccccccedggfbggdgggfbgdefbgggfbccccccccccccagdeedbgggefbccccccccccg	Before conditioning
ddafbgaccccccccdgdggfbdeegefbggdggfbgggfbdeegeegfbccccccccce	Before conditioning
ddgggfbccccccccgdgfbgeegdggfbgggfbcccccccccccgdefbgeggfbfeccegggfbggfbcccccccccgggg	Before conditioning
gfbcccccccccccggdggfbgggfbgggfbcefbggfbgggfbccccccccggffbdgefbegfbccccccccccg	Before conditioning
ddddfbccccccccccbggcggfbgggfbggdgfbgggfbccccccccccag	Before conditioning
ddfbcgccccccgcgcggfbggdgfbccccccccag	Before conditioning
dddefbcccccccccccccgdggfbggdgfbgggfbgggfbggdgfbgggfbdeefbcccccccccccccc	Before conditioning
ddecccccccgdgdggfbggdggfbgggfbccccccccgggfbgdggfbegggfbgdefbggebcccccccccecggfbdeefbgebccccccccce	Before conditioning
dddeccccccccccceeefbggdggfbggfbgggfbceggfbcccccceggfbggfbcccccccccg	Before conditioning
ddabccccgccccccgcgcggfbgggedbdeeggabcccccccccc	Before conditioning
dddedbcccccccgdgdggfbggcggdbgggfbgggfbcccccccccccccggbggcgfbcccccccccccggfbdeefbgg	Before conditioning
defbeccccccccccedggfbggdggfbgdeedbgeegfbccccccccccgggdbdefbggebccccccccccg	Before conditioning
ddefbccccccccccccgdgcggfbgedbccccccccgggfbdeggfbggebccccccccccccccccgdggfbdgefbgg	Before conditioning
edeabccccccccccccegfbcccccccccgdgcggfbggegefbgcccccccccccccgdeefbgggfbc	Before conditioning
degeggeefbbcccccccccccggfbggfbccccccccggefbdeefbggefbccccccccccccgdggfbgggfbccccccccegfbcccccccccgdgbfbfegfbdefbgggfbcccccccccccg	Before conditioning
gfbccccccccccgdgefbggefbdegefbccccccccacce	Before conditioning
dddeggccccccccgfbggdggfbgggfbgdgggggfbgebgcccccccccccgggfbggafbcccccccccccce	Before conditioning
dadffbccccccccccgdgdggfbgggfbdeggfbgggfbdefbgggfbggdgfbcccccccccccccdggfbc	Before conditioning
degfbccccccccccdgdggfbggfbgfgfbggdggfbaccccccccccdggfbgggfbcccccccccggfgggefbccccccccc	Before conditioning
ddgedbcccccccccdgdggfbggdggggfbdeegefbdefbgggfbccccccccceefbgdggfbgggfbfefbcccccccacaccgggfbg	Before conditioning
fbccccccccdgfbggegfbcccccccccggfbegdggfbggdgeegfbccccccccae	Before conditioning
dddggfbcccccccccccggfb	Before conditioning
ddddggdbgcccccccccccdgdggfbggggfbagfbcccccccccdgdeefbeeggfbggafbccccccccccdefbggdg	Before conditioning
gddefbecccccccccccceefbggcgdggfbdefbcccccccg	Before conditioning
gggggfbgcccccccc	Before conditioning
eddgfbccccccccefbggfbdeecccgccccccgcggfbceefbgggdbccccccccg	Before conditioning
edgdggggfbcccccccccccegcgefbggdggfbdeefbccccccccccce	Before conditioning
ddegfbccccccccccgcegdggfbggcefbgeggfbceeggdbdeeefbgeggefbg	Before conditioning
dcgdbccccccccgdedbggdggfbggcgggfbgcccccccccggefbggfbggeceefbggeg	Before conditioning
gadedbdebgccccccccgcggfbggefbcccccccccccccggfbgggefbdefbgggfbgcggfbgccccccccccccccedbgccccccccgcggfbceefbeggggdbccccccccg	Before conditioning
fdgggfbcccccccccccccgdggfbggcggfbccccccccgdggfbggfbcaccccgefbfefbccccccccccccccccccdggefbccccceefbgccccccccce	Before conditioning
ffbbcccccccccdefbfgdge	Before conditioning
eddaegfbcccccaccccdgdggfbggdggfbggeggefgefbccccccccgafbdefbgegefbccccccccccccdgeefbdeeg	Before conditioning
dddgfbcccccccaccccdefbggdggfbggdggffbggeggfbfefbggfbccccccccccccccaagfbdefbag	Before conditioning
dagfbccccccccccccgdggfbceggfbggcggfbgcggfbggefgccccccccccecggeefbccccccccccccedbggcggfbdefbgegfbdefag	Before conditioning
dddaaefbcccccccccedadggafbdeccccccccdgaag	Before conditioning
ddffbccccccddggagfbgggggdegfbccccccccggfbggcggfbaggfbcccccccccccedefbgggbgccccccae	Before conditioning
ddgffbccccccccccgegcggfbggdgfbgcccccccccgcgeabdefbggcefbggdggfbgcccccccccc	Before conditioning
ddgggggfbbccccccccdefbggdggfbggdggggfbgefbccccccccccccccccgcgdggfbdeeeggfbgeg	Before conditioning
fdgfbccccccccccedefbggdggfbcccccccceggfbdeggfbdefbgggfbcebfbgg	Before conditioning
dfgfbgcccccccccgdgdggggfbgegfbgegdggfbgffbccccccccgeggfbdecccccccccccccg	Before conditioning
gggggfbccccccccccggdbccccccccggdbggdggfbgdedbeggdggfbgcccccccccccedgggfbgeg	Before conditioning
fdddeggfbcccccccccggfbggdggggggfbgdggfbgcccccccc	Before conditioning
ddefbcccccccccccdefbgggfbdegdggggfbggfbccccccccgcgggfbggcggfbccccccccccccce	Before conditioning
eddgfbcccccccccedgcggfbgggfbcefbcccccccgggggfbgcgfbggfbgggfbcccccccccccccccdggfb	Before conditioning
ddagfbgccccccccggcggfbggfbcccccccccgggfbgcgfbggfbggfbdeefbegfbgccccccccccccccg	Before conditioning
dfdgggefbcccccccccdgdggfbcgegdgggfbggegfbdefbccccccccccceggfbgdefbcccccccccg	Before conditioning
dddecccccccccccgdggfbggcggfbgafbccccccccccdeefbggefbdegfbccccccccccce	Before conditioning
aaggefbbccccccccadgfbggdggfbccccce	Before conditioning
deafbgcccccccccccedefbggdggfbgdgggfbgdgfbcccccccccgfbdefbccccccccdggfbgggfbdefbggdgfbccccccccccce	Before conditioning
edddfbccccccccdgdggfbggdggfbggfbcccccccccgggfbgggfbfefb	Before conditioning
dddfbcccccccdgdggfbgdefbggdggfbfeggfbgccccccc	Before conditioning
ddeggggfbccccccccccccggdggfbgggfbgggfbgggfbcccccccccccccedgcggfbcccccccedeefbgggfbdefbcccacccccccccg	Before conditioning
dddafbgccccgccccccddgfbcccccccccgfggfbggdggfbdefbgggfbgccccccccgggfbg	Before conditioning
ddefbgcccccccgdefbggdggfbgcefbgggfbdeggfbcccccccgfbggdeefbcccccccccdefbgggfbdefbgcccccccccgcgdggfbccccccccgggfbggdggfbgggfbbcccccccgefbdeeggg	Before conditioning
ddggfbgcccccccgdgfbggfbdeefbggdgfbccccccccccceefbcccccceaefbccccccceffbggdggfbgcccccccccggfbgg	Before conditioning
ddecccccccccdgdefbggebcccccccccc	Before conditioning
fdeafbfecccccccccdgdggfbggdefbggdggfbccccccccce	Before conditioning
decccccccgfbcccccccccfdgdggfbgdggfbggf	Before conditioning
ddegfbccccccccgdgggfbcccccccccdgfbggdggfbdeefbgggfbdeefbggfbcccccccccccccg	Before conditioning
ddgfbcccccccccgdegdggfbgggfbccccccceeceefbggefbceg	Before conditioning
ddagggggfbcccgaccedbcedbgggdbegcggggfbggdbggcefbccccccccacccgfbgggdeggfbgccccc	Before conditioning
fdgfbgccccccccefbgegdgdbgceggfbgggggggfbgeggfbcdggfbg	Before conditioning
gfbgcccgccgcccaccccefbggcggefbggfbbcccccccccccccgggfbggefbdefbcccccccccccccce	Before conditioning
afddefbdecccccccdefbgccccccgfbggfbgeggfbgggfbgggfbdefbccccccccccccccg	Before conditioning
efdddffbccccccccce	Before conditioning
degfbccccccccgeee	Before conditioning
dddfbcccccccccccgdgfbdefbgegdggfbggcbcccccccggfbgdeggfbccccccccccccdefbgggfbdeefbgggfbaggfbgeg	Before conditioning
ddfbccccccedggfbdefbgggfbcccccccccgggfbdefbgggfbgfbgcccccccccggfbdefbegdgggfbcccccccccg	Before conditioning
fgfbccccccccccecegcggfbggdefbbcccccccccggfbggfbdefbgeggfbcccccccg	Before conditioning
dfbcccccccccccdgdefbggcggfbefbcccccccccccggfbgggfbcccccccce	Before conditioning
ddfbgcccccccccccdgdggfbggdefbggfbggfbddggggfbfggfbccccccccccccccccc	Before conditioning
dddefbccccccgdefbggfbccccccccgcegcggfbgggfbcegdbgfbcccccccccccccaa	Before conditioning
daeggccccccccccdgdefbggdggfbdecgccccccgggfbgeggfbdefbgfbccccccccccceggfbggcgcggggfbgfggfbgdefbgggfbdefbgggfbgccccccccccc	Before conditioning
ddafbcccccccccggfbggdggfbgcefbggdgefbccccccccc	Before conditioning
ddefbgcccccccccccccgcefbgeggfbcccccccccccccagfbggcefbgggabdgefbccccccccccccgggfbgggebcedbgggfbccccccccccccc	Before conditioning
fddfbccccccccccccdgdeggefbgggfbdedbeggfbcccccccce	Before conditioning
ddcdeegccccccggfbggcggfbgggfbcccccccgggfbcegefbcccccccccccgcegecbdefbgggfbcccccccccggfbg	Before conditioning
ddggdbccccccccccggabgcgefbggfbccccccccefbgggfbceegggfbcccccccccccccccdedbgggfbggdggfbcccccccccccce	Before conditioning
ddgfbcccccccccccdefbgggfbdeggfbgcccccccggfbe	Before conditioning
edegdbgccccccccccg	Before conditioning
fbccccccccc	Before conditioning
ddggfbaccccccccccdefbggdggfbgggfbccccccccccggfbgggefbdefbgggfbccccccccccccccdggfbdefbgeg	Before conditioning
ddfbcccccccccccgfbggdggfbggfbgegdggfbdefbggfbgccccccccce	Before conditioning
dddggggfbcccccccgcefbggdggfbggdggfbggdggggfbccccccccccggfbcefbgggfbccccccccccccgdeefbgggfbdeeefbccccccccccccg	Before conditioning
efbgccccccccagcefbdegccccffaefbccccccaceeeebcccccccce	Before conditioning
fdffbcccccccccgdgdggfbggdggfbccccccccgggefbdegcggffbgggfbcccccccccggfbggcggffbdefbggfbccccccccccc	Before conditioning
dddggfbgccccccccdggfbggdagfbcccccccccccdefbggdgafbdeefbgggffbcccccccccg	Before conditioning
dfdggfbgcccccccccccdgcggfbggdggfbacgdgggefbdefbgggfbdgefbcccccccccccccggfbg	Before conditioning
fdeafbccccccadggfbggdggfbdeffbgggfbfeggfbccccccccccccdggfbde	Before conditioning
ddagfbgccccccgdgfbdgfbccccccccccc	Before conditioning
fdafbcccccccccdggfbggdgafbgafbccccccccggfbgdggfbdefbgggfbgccccccccggfbgggefbdeegcgdggfbdefbgggfbccccccccccccca	Before conditioning
dfegccccccdefbggdggfbggdggfbdeeggfbggfbdecegggffbcccccccccgdefbgggfbceeg	Before conditioning
dggfbccccccaccdggfbggdggfbggfbdefbgggffbccccccccccgegfbdegcccccccdgefbdefabgg	Before conditioning
dddeggfbcccccccccdgeggfbggdgfbgdggfbccccccccggfbgggfbdeggfbdeggfbdeefbggdggfbgegffbcccccccccccc	Before conditioning
ddgfbcccccccccccfdgdggfbggfefbdegggggfbccccccccccdefbfggfbccccccagfbdegafbcccccccccccccc	Before conditioning
dfdaggfbgcccccccccdgdggfbggggfbbcccccccccgfbggdggfbgccccccccccgfbdegfbggcefbcccccccccccc	Before conditioning
dddfbcccccccdgafbdeefbgggfbggdggefbccccccccdefbgggfbdegcggfbccccccccccccggfbdeafbggcccccccce	Before conditioning
dddeecccccccccccccdgdggefbdeggfgggdgfbgcccccccccc	Before conditioning
ddffafbccccccccccegeggfbdeggfbgggfbccgfbggfbcccccccccc	Before conditioning
ddfafbgcccccccccdefbegdggggfbgggfbccccccccccgggfbggfbgcccccccccedggfbggdggefbccccccc	Before conditioning
aafbccccccdefbggdgggggggfbggdggfbgccccccccafbggdggfbdeg	Before conditioning
fbcccccccgdegfbggdggefbggdggggfbggefbcccccccccdggfebggdggfbdeeg	Before conditioning
dddafbdgfbcccccccccggdggfbgdggfbgggfbdefbccccccccccc	Before conditioning
dddefbgcccccccccccefbgegdggfbggfbcefbcccccccccccgggfbgdggfbccccccccccecedbgegeebdefbccccccccccgfbccccccdefbgggfbcccccccccce	Before conditioning
cdfbcccccccacccdgdeefbgggfbcebccccccgggfbggddbccccccccgggfbceegcggfbggfbceefbgggefbcefbgggfbcccccccccccccc	Before conditioning
ddddfbccccccccccccccgdggfbdeegefbcccccccddfbccccccccccccgfbggdgefbccccccccccccefbggdgfbgcccccccccccfbgccccccccccgfbgcccccccccegfbggfbccccccccccefbeggfbdeggebccccccccc	Before conditioning
ddddgfbccccccccccfbddefbgdgfbdegfbccccccccccccgfbgfbcccccccccccgfbggfbcccccccccgfb	Before conditioning
ddfbccccccccccdefbggdagcgfbgegfbeggfbggfbccccccccccccggfbdedbgggfbcefbggefbcccccccccccc	Before conditioning
fdddfbgcccccccefbgcccccceefbgeebgccccccccdeffbggebdeegefbccccccccegfgefbg	Before conditioning
dddgfbgcccccccdefbggdggefbgg	Before conditioning
cdgefbcccccccccgdgggggggabgcggggfbggdgfbgggedbcccccccccccccccccggdgdbggdggebggceefbccccccccccgfbgccccccgeedbggcgcbdeegfbcccccccce	Before conditioning
dcddggfbccccccccedeeffbccccccccdegfbgg	Before conditioning
ddfebccccccccdggfbcccccccgfbggdgggfbgdggfbgggfbcccccccccccgegafbcccccccdefbgggfbcccccccccc	Before conditioning
ebccccccccdgdggefbdegeagfbgegdggebcegfbggeabcccccccccegfbcefbgg	Before conditioning
fbccccccccccdefbggdgfbcccccccccccdggfbgfbgdefbcccccccgdefbggdgfbgcccccccccc	Before conditioning
dddeccccccccggfbggfbdeccccccccdefbgegdefbggdefbgeggdggfbccccccccc	Before conditioning
ddgfbgcccccccccccdgdefbgggfbdeggfbgggfbddegefbbccccccccccgfbg	Before conditioning
fdgfbccccccccccdggfbgegfbdefbgggefbcccccce	Before conditioning
fbcccccccgdggfbcegfbcccccccccggfbgggfbcefbgggfbccccccccccagfbgcgfbdggefbcccccccegcefbgggfbdefbgggfbgfg	Before conditioning
dddgfbbcccccccdgdgeeggfbggdggfbdeeggfbggcggfbbgccccccccccggfbdefbccccccccccgefbggdggfbccccccccggaegdefbgggfbccccccccccc	Before conditioning
ddeddggfbcccccccccgdggggdbgggfbceggdbfb	Before conditioning
gggfbcccccccccdeggfbdeegfbgcccccccggfbcefbgeggabccccccccca	Before conditioning
ffbfecccccccfbggdedggggggfbb	Before conditioning
dedfbcccccccccdefbggdggfbcccccccccdgdefbgcggfbcccccccccccgfbdefb	Before conditioning
ddddbfbccccccccccgddgfbdeccccccdggfbggdggfbcegefbggdggfbccccccccgggfbdeefbccccccg	Before conditioning
ddgfbccccccccccccdgdggfbggfbfecccccccccgcggfbdegcefbcccccccce	Before conditioning
ddgfbccccccccccgcegfbgegaafbccccccccfbgdggfbgggfbceefbbccccccccccegcefbggcefbcccccccccccdbgccccccccc	Before conditioning
fbcccccccccgcgdggfbggdggfbggefbccccccccccccccggfbgdbggcccccccgfbdefbggdggfbcccccccccc	Before conditioning
ddgfbccccccccccccccdgdefbggdefbgccccccccdggfbfeggeg	Before conditioning
ddfbccccccccdggfbcccccccfbdegdgfbggfbdefbcccccccaggfbbccccccccdefbggfbccccccccccfbcccccccfbgcccgdggfbdeegfbddffbgccccccccceg	Before conditioning
ddfbcccccccccccadefbggdgfbdeaccccccccccccefbggefbbcccccccccccccc	Before conditioning
ddddfbcccccccccfegdgggffbgegdefbgegfbccccccccccdgfbdegdggfbggefbcccccccccceggfbg	Before conditioning
ddddfbgcccccccccccdefbggdggfbgggfbdeeegcfbccccccccdeggfbdefbgggfbdegfbccccccccccgfbggfbcccccccc	Before conditioning
ddfbcccccccccccdefbgegdgfbgegfbccccccccdefbgeggefbdeegfbccccccccccc	Before conditioning
dggfbccccccccdgdefbggfbdefbcccccccccfbccccccc	Before conditioning
dddfbccccccccfbdefbgffbdfbcccccccccdgfbegdgfbdefbgegfbaefbccccccccccccefbggegefbbccccccgg	Before conditioning
cdcgefbccccccccgdggefbggcggdbgcggagefbcccccccccccgcagebg	Before conditioning
fdddggggfbccccccccccgdgdggfbggdggfbdeeggfbccccccccccggfbggdggfbfeefbccccccccg	Before conditioning
dddecccccccccdgdggfbggdggfbdefbcccccccccccgggfbcefbggfbccccccccccccccc	Before conditioning
ddfbcccccccccccgdeggfbdefbggfbdegfbaccccccccccccfggfbgfbccccccccccccc	Before conditioning
fdafbgcccccccccccdefbggdgfbgcggfbegdggfbgg	Before conditioning
ddafbcccccccccccdagfbdggggfbccccccccfgdgggfbggefbfeefbcccccccccegfbg	Before conditioning
afddeccccccccggdgggfbcccccccccgdefbggceefbccccccccccgggfbgdggfbdefbcccccccccccg	Before conditioning
ddfbccccccccgdefbggdggfbegggfbcccccccceggfbdefbgggfbccccccccccccccedeffbggdgeefbgffbgccccccccc	Before conditioning
gfbcccccccccccgdggfbdefbcccccccgdeefbggdgggfbcccccgggfbeggfbdeefbcccccccgg	Before conditioning
eefbccccccccccc	Before conditioning
ddddfbccccccdgdgfbdefbgccccccccc	Before conditioning
dafbccccccccccc	Before conditioning
ddgfbgccccccccc	Before conditioning
dddgfbcccccccccccccccgdggfbdefbcccccccccggfbdeefbgggfbdeefbcccccccccg	Before conditioning
eddeccccccccccccdgefbccccce	Before conditioning
dgfbcccccccccccggfgeggfbcccccccfdggfbgdeefbgggfbdefbggggfbfe	Before conditioning
fdecccccccccccccccgdgcefbggebccccccccgabcccccccggfbdefbgccccccccccccc	Before conditioning
fdgfbcccccccccgedgdggfbgggfbdeefbggdgfbccccccccccggfbcefbgggfbdefbggebgccccccccg	Before conditioning
dfdgfbccccccccccgfbdeccccccccg	Before conditioning
dddafbcccccccccccccefbgggfbcccccccccgdeefbgggfbdefbgcccccccgggfbgggfbgccccccccgdggfbdeefbgggfbcccccccce	Before conditioning
fdfbgcccccccccefbceggfbggcgggfbceegfbdefbggfbcccccccccggfbdefbgafbbcccccccccggafbcefba	Before conditioning
fdfbgcccccccccefbceggfbggcgggfbceegfbdefbggfbcccccccccggfbdefbgafbbcccccccccggafbcefbagfbcccccccccggcgfbgcccccccccccggfbdefbgg	Before conditioning
ddddddgfbccccccccccdgcggfbggdggfbdeggfbccccccccggfbgfbcccccccgcggfbdegebccccccccceggfbggdggfbcccccccccgcefbggcggfbceeggfbgccccccccccc	Before conditioning
dddgfbgcccccccfbfbdegccccccccdgdggfbggagfbcccccccgfbdeegfbccccccccccdgdfbggfbccccccccg	Before conditioning
ddcgfbcccccccccccgcgfbggdgfbgdgefbgggfbacccccccccccccecefbeadgfbcegefbdefbgggfb	Before conditioning
dfffbccccccgcccgadegcccccccedeffbcccccccdafbaccccccccfgcggfbggadgfbccccccccccccgdgggfbdefbgggfbdeefbgggfbccccccccccccccgggfbdeafbgggfbcccccccccc	Before conditioning
eddgfbcccccccccdeefbggdggebdeegfbccccccce	Before conditioning
ddgfbgccccccccccccdegcefbgggfbccccccccccgfbdeefbgggfbdeggfbccccccccccggfbcccccccccccdgfbgdgggfbdefbcccccccccccgdefbg	Before conditioning
ddddfbccccccccegdggfbedeccccccdefbgggfbdeeggfbcccccccccccdeefbgfbggdgfbdebfbgcbcccccccccccc	Before conditioning
dddgfbgccccccccccccdgdggfbggdggfbdeegggfbcccccccccdefbgggfbdecccccccccgdggfbggfbdgefbgggfbdddeefbcccccccccccccc	Before conditioning
ddecccccccccdggfbdeggfbggfbdeefbccccccccggefbcedbgggefbcccccccccdggfbdeedbgggfbdeg	Before conditioning
cdgfbcccccccccccedeefbggcggabdeegdggabgggbggccccccccceggfbdegdggfbgggfbbccccccccacgcggefbdeefbggfbccccccccccccccdggcbgg	Before conditioning
ddgfbbcccccccccccccecedbggdggdbcedbgegedbcccccccccedbgggfbcebfbggefbgcccccccccc	Before conditioning
dgfbgcccccccccgdbggdgggfbdeefbggfbdegcgbccaccccccccc	Before conditioning
dddegddgfbgccccccccccccdgdggfbgdggfbgggfbgegdggfbfefbcccccccccccdggfgfbcccccccccdggfbdefbggfbgcccccccccccgggfbdeggfbggdgfbddfgfbccccccccccccdefbgg	Before conditioning
ddddgfbccccccccccgfbggdggfbggfbdeccccccccgcegfbdeggfbggfbccccccccccedefbggefbccccccccedbdefbgggfbdegcccccccccccedggfbdefbge	Before conditioning
ddgfbcccccccccdgdgffbdegfbgggcgfbccccccccccccadggfbdefbggcfbccccccccedbccccccccceegfbeg	Before conditioning
ddefdgggfbcccccccccgdgdggfbggdgdggfbdefbegcccccccccccdggfbdeeeg	Before conditioning
daafbccccccccccdgfbdeegdggfbedefbbcccccccccdgaefbdefbggdgefbgggffbde	Before conditioning
dddegffbccccccccdgdggfbdeeccccccccccgdeefbggee	Before conditioning
dddfgfbcccccccccccccdgdggfbfeefbggdgggfbcccccccccccggfbdegfbcccccccccggfbgfbggcggfbdefbccccccccccccce	Before conditioning
ddgffbcccccccccgdgdggfbggcgggfbgdggfbgggfbdefbccccccccccccccggfbcagfbceccccccccdefbgggfbdegefbgccccccccccggfbgg	Before conditioning
ddeddeddegfbbcccccccccggfbggcggfbceggfbgggfbccccccccccccgefbdeefbcccccccdeegfbggdefbgdggfbdeggfbccccccccccccceg	Before conditioning
dddfbcecccccccccgfbgadfbdefbddgfbcccccccegfbggdggfbfgcggfbccccccccccgcgfbdeefbgegcefbcccccccccc	Before conditioning
ddddfbdecccccccccccggfbgccccegcggfbggcefbccccccccccgfbdefbgggfbgcccccgdggfbdefbccccccccgfbccccccccgdeefbggcggfbdefbggdgcegfbcccccccccccgdeefbccccccccccgfbdeefbggdgfbdebfbgggfbccccccccg	Before conditioning
dgfbcccccccccdefbggdggfbdeccccccccgfbggcggggfbceefbcccccccgdgfbcccccccccgdfbggg	Before conditioning
dffbcccccccccccccdgdefbggdggfbdeegfbccccccccccc	Before conditioning
ddfbccccccccgdgcefbfeccccccecafbgggfbdeegggcgefbdefbggafbccccccccccce	Before conditioning
eafbcccccccccf	Before conditioning
dggfbcccccccccccccggfbgggfbffbdefb	Before conditioning
gfbgccccccccc	Before conditioning
fdfbcccccccccccggfbggdggfbgdggfbccccccccccccc	Before conditioning
bgccccccccccccdggfbgggfbfeefbccccccccc	Before conditioning
fdddfbgcccccccccccccgfbggdfbggfbccccccccc	Before conditioning
fbccccccccccccefbggdgfbggdeefbcccccccceddfbdecccccccccdgfbdefbgdgfbccccccccccccccagdfbgegdgfbcccccccadggfbgggfbeddggfbgdedgfbcccccccccccg	Before conditioning
ffddfggfbccccccccccccccccccfbggdefbccccccccg	Before conditioning
dgfbgccccccccccdefbgggfbdefbgggfbcccccccccccdefbdg	Before conditioning
ddagggfbggccccccccggfbgggdecccccccc	Before conditioning
gddgfbcccccccccccccccccgfbdefbccccccccccdgdegdefbccccccccccfbccccccdgfbgggfbdefbcccccccccce	Before conditioning
ddfbccccccccccccccdgdeefbgeggfbccccccccggfbdegfbccccccccccccdggfba	Before conditioning
adddgfbcccccccccccgfbdefbgggfbdefbcccccccccgfbcccccccdggfbfeefbgggfb	Before conditioning
dddegccccccccfbdefbggdgdggfbdefbgggfbdefbccccccccedefbgggfbdefbgggfbccccccccccccccccca	Before conditioning
gafdaggfbccccccccccccccgdgdggfbdefbgggfbdefbggfbdefbcccccccccccccccdggfbag	Before conditioning
dddggfbgcccccccccccccgdgdggfbdefbggdgfbcccccccdggfbfefbgggfbccccccccc	Before conditioning
ddffbcccccccccccc	Before conditioning
dgfbccccccccge	Before conditioning
ddggfbccccccccccc	Before conditioning
fdeecccccccccccccgdgdefbgggfbggebgcccccccccgdefbdegfbcccccccccce	Before conditioning
fdggfbgcccccccccgggfbdecagfbcccccccccaggfbdefbgdgffbgggfbfeefbfgafbccccccccccccccccgfbccccccccccdefbccccacccccgfbcccccccccccdgfbdefbggdggfbdeefbgggfbcccccccc	Before conditioning
eddgfbccccccccccccdggfbdeffbgg	Before conditioning
dfdagedeecccccccccccafbggdgfbdeeggfbcccccccccccadefbggggfb	Before conditioning
dgfbccccccccccgdeffbggegdg	Before conditioning
ddefbccccccccccccdgdggfbdefbgggfbgg	Before conditioning
fdafbccccccccccccgdgdefbggffbdeeggfbcccccccccgfbdeefbggffbcccccccc	Before conditioning
gfebccccccccgdggfebeeeggfbgggfbceefbgggfbdegefbccccccccccccc	Before conditioning
fddgfbcccccccdegdgfbfgfbdefbggfbgggfbcccccccccgfbgcg	Before conditioning
ddddgefbcccccccccccccefbdegfbcccccccccccgdbcccccccggfb	Before conditioning
ddgfbcccccccccccg	Before conditioning
eddgfbccccccccccgdgdggfbdeefbgggfbdeeggfbdeefbcccccccccccccccggfbgggfbdeefbcccccccceafbdeafbcccccccccc	Before conditioning
defbgcccccccccccccdegfbfefbggdefbccccccccgfbfefbggefbaeccccccccccc	Before conditioning
ddffbccccccccccccccdfgfbgccccccccdgdgfbggdggfbggffbdefbcccccccccccccccccc	Before conditioning
ddefbcccccccccccccedededbgggdbccccccccccgdgg	Before conditioning
ffdfafbggccccccccccgdefbgggfbdeefbgggfbgggfbcccccccccccggdgafbg	Before conditioning
fafbccccccccccccccdgfbdefbggdeefbegggfbdefbcccccccc	Before conditioning
ddfgfbcccccccccccccgdefbgggfbdeeggfbdefbfgffbccccccccccccggfbdefbgggfbdefbgg	Before conditioning
dddgfbgcddd	Before conditioning
ddgfbcccccccccdefbggfbggdefbgg	Before conditioning
ddddfgfbcccccccccccccacggfbddefbccccccccfbccaccccccfdggfbcccccccccccgggfbdefbgggfbdefbgg	Before conditioning
ffefbccccccccccccccccccgfbdfbccccccccaffbggffbdefbgggefbccccccccccedefbgggfbdefbgg	Before conditioning
ddecccccccccccc	Before conditioning
ddefbgcccccccccccgfbggdggfb	Before conditioning
dfgfbccccccccccccccggfbdefbggffbdefbccccccccccedggfbgg	Before conditioning
ddagfbcccccccccf	Before conditioning
ddaffbcccccccccccgafbggafbfeccccccccccggfbdeccccccccgeagfbddggggfbggdefbcccccccca	Before conditioning
ddgfbccccccccccccccdefbgggfbggdgebgggfb	Before conditioning
ddebcccccccccccdegdgggdbggfbdefbggdgffbcccccccccccccdefbcccccccccdggfbdegdefbcccccccac	Before conditioning
dddegfbcccccccccccgfbcccccccgdggfbggdggefbcccccccccccgggfbfefbgeggfbcccccccccdgefbbccccccccdggffbggfbccccccce	Before conditioning
dfgfbcccccccccdefbggdggfbgggebdeegdagggfbcccccccccegadbcccccccc	Before conditioning
ddfbcccccccdefbggdgffbdecccccccccc	Before conditioning
ddgfbcccccccccccccegfb	Before conditioning
dddggggfbgccccccccccgefbdecccccccccdggffbggdefbcccccccccgggfbdefbgggfbcccccccce	Before conditioning
ggfbfddfbcccccccccggdggfbgggfbgggffbccccccccc	Before conditioning
fefgggfbcccccccccccgfbdeefbgggfbdeggfbdeefbccccccccccccccg	Before conditioning
dgfbccccccccccdegdggfbgeggfbdeggfbccccccccgdgfbgggfbdefbccccccccccccgegfbgdggfbgcggfbdefbgccccccccccc	Before conditioning
agfbcccccccccgdgdggfbdefbgggfbccccccccccdggfbddffbgcccccccccccc	Before conditioning
gdgfbdagdggfbccccccccccccgdgdefbccccccccggefbggdggfbgggabccccccccce	Before conditioning
fdddfbcccccccccccedeg	Before conditioning
ddedgfbccccccedd	Before conditioning
dgfbcccccccccccccccccgfgfbgcccccccccccegefbggcfbccccacccceegefbegfbefefbcccccccccgggefbfeggfbgcccccccccce	Before conditioning
dgfbcccccccccccc	Before conditioning
ddafbccccccccccccdgedefbcccccccg	Before conditioning
dddeecccccccccedefbcccccccdgdeeegfbcccccccccce	Before conditioning
dddaefbcccccccccccccgdgdggefbggefbcccccccccdggfbdegeebccccccee	Before conditioning
fbcccccccccccedgfeefbaggfbegfbcccccccceefgdgffbagggfbgcccccccc	Before conditioning
fgddgegbcccccccdegdeefbgggefbdecccccccccccgggfbdgegcbbcccccccccgdggfbgggfbccccccccccce	Before conditioning
fbccccccccccc	Before conditioning
dddfbbccccccccccc	Before conditioning
dgfbccccccccccccceeafbggdggfbgggfbefefbccccccccccccgafbfeffbcccccce	Before conditioning
fggfbggccccccccceeefbggdggfffbgggebcegefbcccccccccgggfbgdgfbcccccccccc	Before conditioning
fffbgcccccccccccccgdgaffbfegcccccccccefggfbgg	Before conditioning
ddgfbccccccccccccaegdefbgaggfbeagdggffbeggfbeeccccccccccccdggabefefbgggfbcccccccccccagafbgg	Before conditioning
ddggffbccccccccacegfbggedgffbeccccccccccc	Before conditioning
ddfgffbgagdggfbfeegccccccccccccggggfbeccccacaegggfbggafbfeggfbecccccccccccaa	Before conditioning
eddeccccccccccccceegdgggfbdgfbbccccccccedeefbgegefbeggdggffbedeegafbdefbccccccccccccce	Before conditioning
ddgfbecccccccccccgdgggfbageafbgggggfbdeebcccccccce	Before conditioning
ddffbgcccccccccggfbdeegdagefbgccccccccccegfbadeefbgggffbgccccccdc	Before conditioning
ffggfbecccccccccccccgdefbgggfbdeeegdbafbagfbcccccccccceggefbdeffbgeggfbccccccccccce	Before conditioning
fdfgggfbggccccccccccccgbffbdefbggggfbgegdggfbccccccfdeggfbdeeg	Before conditioning
ddefbgcbcccccccccccdgdgefbggdeefbgggafbgeeggfbdeeggfbccccccccccceggefbedeefbegag	Before conditioning
fafbgccccccccccafeefbgegdgggfbfeagafbgg	Before conditioning
fdefbcccccccccgdgafbgggfbbccccccccadgfbgggfbgcccccccccg	Before conditioning
ddeefbcccccccccccdgdggffgeeffbdefbcccccccccac	Before conditioning
fdgdbgccccccccccdgdggfbbggcbccccccccaggfgfbggfbggefbfeabcccccccccc	Before conditioning
dafbcccccccccccccdgdefbccccccccaaggegfbgagggefbegg	Before conditioning
degfbbcccccccccdgfbgggdgggefbgeg	Before conditioning
eddeeeccccccedggfbggefbdeegccccccegegfbggggfbdfeggfbgccccccccccacaca	Before conditioning
dddeccccaccccccdgfbgeeggfbcccccccaegefbbeeaadggefbdbfbgggfbggcccccccccg	Before conditioning
fdggfbgccccccccadgdggffbfaggafbggdggfbdeeggefbceegdgfbcccccccceeggffbdefbegg	Before conditioning
ddfffbebcccccccccadegdggabfeegfbcccccccccg	Before conditioning
ffgfbccccgccccbccecccedefbebgggefbggcggfbgeggfbfeeeggegbccccccccccccc	Before conditioning
edfabcccccccccdeggdggfbdeegggffbccccccegeefbegg	Before conditioning
ddgeffbccccccccccccdefbgggfbgggffbccccccccccedggfbdffbg	Before conditioning
ddfffbccccccccccca	Before conditioning
ddafbcccccccccgfggfbgggfbdeggfegdgfbcccccc	Before conditioning
aedegafbccccccccccccefgegbbfbaaag	Before conditioning
dgabdeecccccccccceegabeegggfbeceeggfbdecccccccgdggfbggcggfbegggfbccccccccgaggfbgggbccccccccccdgcefbgag	Before conditioning
gfbdeccccccccgdegdefbggebdeeegefbccccccccccccegefbceeggefbagfgceefbgeggfbccccccccccgceebgbgeggfbbcccccccccccg	Before conditioning
ddafbccccccccccccedgfbgegdeefbggfbccccccccgedeggefbegg	Before conditioning
ddeccccccccccccccegefbeggdgefbdegggfbceecccccccccgefbegefbccccccccccg	Before conditioning
eddafbcccccccccccccccgggcgeefbggegfbdeecccaccceegefbcdeefbggg	Before conditioning
ddddgfbcccccccccagfbegdgfbccccccccccc	Before conditioning
gfbcccccccccegfbedegccccccggfbgggdgfbgaggebdeegdggabgggfbg	Before conditioning
ddfbgcccccceedgabdeeccccccg	Before conditioning
fdeegcccccccccccgdeefbggdfbggdgafbefeggfbgccccccccce	Before conditioning
ddbebcccdebbccccccce	Before conditioning
eaggfbgcccccccccccdgdgebgggefbdeegggefbggccccccccccgeggfb	Before conditioning
fggfbccccccccccccccdegfefdgggfbcccccccccccdgfbgggafbdeggefbdeegafbcccccccccacaggfbfefbagggfbccccccccc	Before conditioning
dddefbbgcccccccccegdegafbdeefggfbfeeggccccccccccgggabccccccccccceedgggfbdefbggcgfbccccccccc	Before conditioning
cddeefbccccccccccccccggdgceggfbgggfbcccccccggfbdeagdggfbfefbccccccccecggefgd	Before conditioning
edcgfbbgccccccccccggfbegegcggfbbfaggg	Before conditioning
eddgfbccccccccccgedgcgegfbgggcbceegcggfbccccccccccegggfbdgeg	Before conditioning
edfgfbacccccccccgdefbgaggfbggegegeffbgaggfbccccccccccagfbegdgffeggggfbgbfbccccccccccce	Before conditioning
dddgggfbgcccccccccdggfbgageabeefbgagagfbccccccccccegefbfeggbccccccccc	Before conditioning
ddafbaccccccccccaaegdgdggfbgeg	Before conditioning
effgfbcccccccccacccegdggffbgggfbgfggfbgdgfgfbggfbcccccccccccccagdgefggggfbgfbccccccccc	Before conditioning
dfafbacccccccccdgfgfbegdgaffbfeggfb	Before conditioning
ddgfbcbcccccccccagfgafbdeeggfbegcccccccccccf	Before conditioning
dddffbggccccccccdfbggdgffbfdeegdggffbgegefbggea	Before conditioning
cfddgfbeccccccccccgee	Before conditioning
dddfgcccccccccccggggfbggggebggggfbcdebccccccccccccgcfbccccccce	Before conditioning
edddgfbccccccccccceeegcgdegeefbggafbcefbgggfbccccccccccccecgggabce	Before conditioning
daabccccccccccccgdeefbgggcfbggffbbccccccccccacgbfbfe	Before conditioning
egfbcccccccccccceggfgfbdeegafecccccccfeefbgggffb	Before conditioning
deaccccccccggdggfbgggabcccccccccccccadggfbgggffbfeefbcccccccccccbggeebdeeegfbccccccccccc	Before conditioning
dddafbccccccccccccccgeegdeabagaggegfbccccccggfbdeegefebccccccccccccccedaggfbfefbggefafbgcccccccccce	Before conditioning
dddeccccccccccccccgdgdggaggfbgcggfbbgafbadeefbccccccccccccccceggfbdegebgccccccccce	Before conditioning
dfdffbebcccccccccccadgfeeffbgggfbcccccccccedgdefbaggfbdgefbgccccccccccda	Before conditioning
eeddgfbccccccccccceaee	Before conditioning
fdffbcccccccccgdgffbgeggffbddgfbeggea	Before conditioning
fddgfbcccccccceffbggccccccccccdgdbgfbdefbggffbcggfbcccccccee	Before conditioning
ddgfbggcccccccccccggfbgeggfbgccccc	Before conditioning
dedfbccccccccccccee	Before conditioning
debcccccccccccedgcefbgggfbdegcccccceggfbggdgggfbggfbcccccccccdegbefbdeg	Before conditioning
badeebgcccccccecgggfbgegcgefbgggfbcaefbggegebcccccccggefbceefbggefbedefbe	Before conditioning
addgfbccccccccccccadfegcefbgggffceggfbgg	Before conditioning
ddgfbdeccccccccdggebggaebccccccccccegefeggefbccccceceggabdeeeeggfbcccccccc	Before conditioning
ddefbeaccccccccccceedefbggggfbgggfbdefagggfcgfggcbceegefaggcgcbgeggfbccccccacccccce	Before conditioning
eedgffbcccccccccggdggfbgggfbceeegebccccccceggfbgegdggfbgggeaegfbdeefbggggfbcccaccccccc	Before conditioning
dfggfbcccccccccccefeebggdeefbcccccccccccggefbggefbdefbggecbcccccccccce	Before conditioning
dddgefbccccccccedgggfbggeefbgggggebafbdeegeggfabbccccccccccccgggfbgeggfbdeeccccccccccc	Before conditioning
dddafbgccccccccecegdggfbggegfbdegeggfbccccccccgefbagcbcccccccce	Before conditioning
dddebcccccgcefbggfbcccc	Before conditioning
effddfbccccccccccccgdeabggdgdggfbgfbgegdcgegfbccccccccccccceggefbgegbgdgfbegabbbccccccccccgggfbggdefbgggabdeg	Before conditioning
faffbccccccdedbggcggfbacccccccceggfbgggefbgggfbdefbgeggcbcccccccccccfdgfbgccccccccccggebegggabdeggfbccccccaafbgeg	Before conditioning
dddgfbccccccccdgdgggfbggdfegfbgegaegcccccecggefbgeggfbgggfbdefbegebccccccccccceecggefbedeefbggeebccccccccccc	Before conditioning
dfddfbccbccccccdefbgggefbccccccccggfbdeggfbgegdgegfbcbcccccc	Before conditioning
dddfbgbccccccccedgdggfbggdgfbggafddegefbecccccccccccagefbgeggfbgegfbccccccccgfgabdeg	Before conditioning
dddegcccccccgdfbgfbcccccccgdgefbgggfbgggfbcccccccccegfbfefbgegfbagcefbgggebccccccccccc	Before conditioning
fdddfbccccccccbegfbgagdefbgecggefbccccccccccccgebgccccccbaggabgg	Before conditioning
dafbcccccccccaggegebcccgacedeebggaafbccccc	Before conditioning
edeffbgcccccccggfbggcggfbggbccccccccccgebggdefbegegdggfbbccccccce	Before conditioning
fdafbcccccccccdeggfbgggabedeegefbccccccccccggfbgggceagfbgggfbedeefbgfggfbccccccccccccaedbgg	Before conditioning
dcdfbcccccccccccgdgefbegggfbgggfbggefbcccccccccccce	Before conditioning
effgfbcccccccccgdefbgegdagfbgggefbdeeegfbcccccccccgeeggfbgegebccccccccccce	Before conditioning
ddffbeccccccccedefbggefbecccccccccgeeagfbdecccccccg	Before conditioning
dddfbcccccccccccegdeebggagabdegcccccccceeggfbgggcbdegdgefbggdgebgcccccccccgcce	Before conditioning
effbccccccccccfbggdegdggcbagggefbdefbfgegfbcefbggeggabccccccccccee	Before conditioning
efegdaggfbgegdefbccccccccccce	Before conditioning
ddffbccccccccgdddggfbcccccccccgdeefbgggfbgeeggfbfeggafbfafbcccccccccccceggffbggaeefbgegegfbcccccccac	Before conditioning
gfbbcccccccccccdegegfbggbebfeeg	Before conditioning
fffafbccccbgcccccccccdggfbggdeefbgeg	Before conditioning
ddfbccccccccc	Before conditioning
ddeggdbccccccccgeefbccccccceg	Before conditioning
eddfffbggcccccccceegdefbgegdgafbgggfbdeegcfbccccccccedeegaegfbgegcefbcccccccceefbccccccccccggfbcgggfbggdefebgaaggdbceegcggfbcccccccce	Before conditioning
fdgfbcccccccccccdegegfbccccccccgdefbggegfbcccccccccg	Before conditioning
edddgfbccccccccccgggfbggdggfegggfbdefegagabcccccccccccgebgggefbgegdgfbgcccccccccdegdggfbgegebccccccccdeggfbdeggfbcccccccccccc	Before conditioning
ddeecccccccccccccdggfbgefbcgcccccegggfbdefbggdggafbdeeggefbfceeffbggggfagggfbccccccccc	Before conditioning
dfefbgcccccceefbccccccgedgfbgccccccgcceegfegfbggefbeg	Before conditioning
dfegfbccccccccdefbgegegaggfbbccccccadggabgeggfbeeggggfbccccccccc	Before conditioning
dcebccccccccccegfbggddggfbeggafbgccgcecacccce	Before conditioning
eddgfbgccccccccccegdgggfbggggfbdeeeggfbgcccccccccccccee	Before conditioning
dcefbcccccccggdggfbgegefbgggfbdefbgeeggfbcccccccccccefbgfgfbaefgeebcccccccccc	Before conditioning
ffgfbddafbgfbdgffbcccccccccccccfdgfbcccccccedfbbggafbebcccccceggfbgffbg	Before conditioning
fdegccccccdegfbgg	Before conditioning
dagebgcccccccc	Before conditioning
dffdafbacccccccccccefbggdggfbggcggabdegga	Before conditioning
ebcccccccccgcgcefbgeggcbcegab	Before conditioning
dddgfbgccccccccgdeccccccgefbdefbgccggfbggefbgeggfbgegefgegggfbbcccccccgdgefbccccccccadeggegfbdeefbgggfbdeefbggggdgffbcccccccccccg	Before conditioning
ddgfbcgccccccgcggeabdgeeggfbdefbggagfd	Before conditioning
ffdddggfbccccccccccccdeefbgggfbgggfbeggcggcbaggegdggdbccccccccdggfbdeggfbggggebgcccccccccg	Before conditioning
addgffbccccccccccccgdeefbdeeccccccccgefbgegdggeefbgeggfbggggcgeefbcccccccccccccgdgggfbgeggebgacccccccc	Before conditioning
dfegccccccccccacefbgegggfbgbccccccccgfbgeggfbggdefbga	Before conditioning
dddgfbgcccccccccacecggefbeceggfbgggfbceggbcccccccceggfbggbgggefbdbfbgggfbgcccccccccccce	Before conditioning
fddafbccccccccccccggfbggafbgggfbceffbgfbccccccccccccccccccceggfbgfgcbcccccccce	Before conditioning
ddgagfbcccccccccedefbggefbdegegdgggfbgg	Before conditioning
ddddgfbccccccccccccedefbggdfafbccccccccccdggdefbgdggf	Before conditioning
ddgfbcccccccccdggfbgeggfbgegcagefbgeafbegggfbgeggfbbcccccccccccccaggfbdeegggeebgcccccccccccegfbgeg	Before conditioning
degfdbgccccccccccccgcgefbdgeegcgfbagefbcccccccccedeeggfbgeg	Before conditioning
ddefbgccccccccccedefbgegdggfebeggg	Before conditioning
fbcgeffbgegdgafbgggfbdeegfgefbccccccccceafbagefbgggefbdeedbggceggegbcccaccccce	Before conditioning
egfbccccacccdefbgggfbcccccccccgeggefbgggdbceegcbccccccccccefbggfbgccccccc	Before conditioning
ddgefbccccccccadgfbgegdggfbegdggfbggggcggabgee	Before conditioning
ggfbccccccccccdeggfbggcgegfbccccccccccgggffbddeeegdefbcccccccccccce	Before conditioning
edgfbbcccccccdabdeccccccccggggfbgegdgggfbgggfbcccccccccggfbggfbdegfbgagg	Before conditioning
fadafbccccccccccccccdgcefbgceeedbgeggdgeceegcgebccccccccegdeedbggegdbccbcccccg	Before conditioning
ddegfbgccccccccdggebegcggfbgeggfbccccccccccggfbggabgegefbbccccgccccg	Before conditioning
fggffbdeccccccccccgegcagfbgeegggefbceeggfbeggcefbccccccccccccceeafbgcccccccccgdefbeggeabggefbcefbgggabeg	Before conditioning
ddcdefbeccccccgeeddgabbccccccccggcefbgggefbggefbgeeegaa	Before conditioning
dgebccccccccegabggdgdgbfbgggabdeffbgggfbcccccccgggfbdeeabggffbcccccccc	Before conditioning
ddffbgccccccccccccggfbggdgaeefebeggfbaggfbaebgccccccedeabgccccccccedgefbceeegfbggcbaeffbggabdegcccccccccc	Before conditioning
dfgfbgcccccccdgceefbgggggeabgccccgggefbgggefbdeggfbedefbgggfbgfbgcccccccccccccdaggabaefbggeabccccccccccccccccgdeefbgegfbg	Before conditioning
dddgfbccccccccccdefbgeggfbgegdggefbggggefbcccccccccgdgggfbfeggefbgggefbgccccccccce	Before conditioning
ddffbcccccccdeebggdgggfbggafbgeggefbggdggfbfgdggfbeefbgggfeccccccccggebccccccccf	Before conditioning
ddefbccccccccccdggffbeegdggggabdeeegeabccccccccccc	Before conditioning
ddfbcccccccccccccdegebgegfbdeccccccedgggfbeccg	Before conditioning
fdfbcfbccccccccccccgcgeefbggffbeggfbcccccaccdeedbgggfbceeggebccccccccc	Before conditioning
dddfbgccccccccceagdggfbgggfbgeagfbdeaggfbcccccccccaeefbeggdggfbgag	Before conditioning
cedgfbeggdgggfbgegdggafbccccccggdgggebadeefbgegcgggfbcccccccccccecgggabgg	Before conditioning
ddfbgcccccccccgggdfbggeggggfbgggfbggbegfbecccccccccgggfbdeegfbggebgccccccccc	Before conditioning
dfgggfbgcccccccceddedegddagfbcccccccccccdgdegefbegeggfbgggfbfebfbbcccccccdgg	Before conditioning
fddgfbffbgdeccccccccccgdgdgeebgecdcegfbccccccceggfbggcefbagfbcccccccegecbdeeg	Before conditioning
edafbcccccccgdefbgdefbbggcccccgcccgegceeb	Before conditioning
feaddgbfbedeffbgefbdggfbccccccccegfbggdggfbgegceffbgeeggebdeeggfbccccccccccgee	Before conditioning
ddefbcccccccggfbgdgefbggfbcccccccccdeggfbgggfbgceeggfbdefbgeadefbcccccccccccce	Before conditioning
ggfbccccccccacccgdg	Before conditioning
edgfbbcccccccgdggfbdeeggefbdefbgeggfbdegefbggggfbdebfbgg	Before conditioning
dgfbccccccccccccegdggfbdeeg	Before conditioning
afbcccccccccccce	Before conditioning
dddggfbcccccccggfbggdggabggggfbcccccccggfbggggabgggfbdegggdbccccccccg	Before conditioning
ddegcccccccccdgdeegfbgggffbagdggfbggggabcccccccccccccggggfbggdggcbfefbcccccccccccccffbgebcccccccg	Before conditioning
dddafbcccccccggfbggdggfbgggefbceegdggfbgddfbccccccccggfbggdgfbgeagcggebegddbcccccccccggfbdefbgggfbgeeeggfbge	Before conditioning
ddeefbccccccccccccecgfbgcccccccdg	Before conditioning
defbeccaccccccccgceefbggdggeb	Before conditioning
deefbbcccccccedgfbggcggacbccccccccccgg	Before conditioning
fddefbcccccccccdgdefbeegdgfbggdgfbcccccccgggebgeeg	Before conditioning
ebgccccccccccdefbgagdfbagefbggdggfbgcccccccccc	Before conditioning
ddgabgccccccccccegcefbgg	Before conditioning
ddfbfccccccccccceggefbggdggfbbegcggfbcccccccccecefbgggfbgfbgcegfbcccccccccccegefbdefg	Before conditioning
ddgfbcccccccccccccefbgggffbgcdgfbccccccgggfbgegggfbdegfbcccccgcgggfbeegggfbggfbbccccccccce	Before conditioning
ddaefbgccccccccdegfefbgggfbdeccccccccegefbfeggfbdeaggfbccccccccccccccceafbcccccccgfffbgegggefbdeefbggaefbdeeggffbegfffbgafbbccccccccccce	Before conditioning
ffgffbcccccccccccgefbgegfbcccccccccgdbccccccccecceagggfbegfbgggefbcefbgeggabgggfbcccccccccccccgfbgggfbceeegebgccccccccccccca	Before conditioning
deefbgcccccccccccgabggdeedbgggfbdggfbccccccccecgefbggebdfffbgggfbdeeeggabgegefbcccccccccccc	Before conditioning
gdcgfbcccccccccccccdebfbgggfbgeggfbdeeg	Before conditioning
degffbcccccccccggfbggcgdagfbcccccccccccccggfbdeeggfbgggebcccccccccc	Before conditioning
edgfbgccccccccccgcggfbgggfbbccccccccggefbggcg	Before conditioning
dccefbcccccccccccdgcefbeggegbccccccccgefbgggfbdefbggebccccccccccceggfbegcggfbgegefbdefbggcgefbfeeegefbcccccccccccdeefbggeeb	Before conditioning
feegdbggcccccccgdeabggdggfbeggebdeggebgdggfbggegfbccccccccccggefbegfbdeabgagafbcccccccccccccc	Before conditioning
fdffbgccccccccccccccegegbgfbgegdgggfgccccccgefbgegfbdeeebgeggefbccccccccccccaceabggeebbggfbcefbccccccccccccc	Before conditioning
eefbgccccccccccccccceggfbeggdggfbgeggfbggedbdegfbebccccccccccggdefbgggfbgeg	Before conditioning
fdecccccccccccgegdggfbgeggfbbgdggffbcccccccccccccggfbdefbeggccccccccgdefbgeegebcccccccccafbccccccccccg	Before conditioning
ddggfbccccccccccdggfbgggfbdeggggfb	Before conditioning
dcfbcccccccccgdefbggfbgeeggabcedefbgggfbdeccccccccccccceaggab	Before conditioning
eafbgccccccccccdgfefbgggfbeggcggfbggfbggebccccccccccee	Before conditioning
ddafbegccccbccccedegdeefbgggfbggfbdeegefbccccccccceedefbggcggfbe	Before conditioning
afbcccccccgccdgdeabgegfbdegdefbgeggfbdeefbgegefbcefbgafbcccccccccgcceggfbg	Before conditioning
ddfgdbcccccccccccccefbggafbdeegggfbdeefbggfbccccccccce	Before conditioning
ffagfbcccccefbggdefbgeageabdegdggfbggeafbggfbdefbgggfbcefbgegefbecccccccc	Before conditioning
ddddggfbgcccccccccccccgggfbggfbgegggabdefbggebgeggbcccccccccccgcgafbgeggfbcefbggaefbgcagefbceefbgfgggfbccccccccccc	Before conditioning
fedaffbcccccccccccccedgceefbgeggfbggdggfbegebgccccdefbgeeggfbdeccccccccccca	Before conditioning
fdfdfbccccccccccccefegdggfbgeggfbccccccccccccccgfeafbggfbccccccccccedggfbggcggfbggfeggebcccccccccce	Before conditioning
dddagfbcccccccccccggfbgeggfbgegdefbggggfbgfbgggfbccccccccccggfbdeeggfbcccccccgccg	Before conditioning
adgfbcccccccceccccccccccg	Before conditioning
dddeggfbccccccccgdeecccdgfbgegdgfbgadgfbcccccccc	Before conditioning
defgfbgcccccccccgdgafbggdggfbgcccccccceggf	Before conditioning
dddgfbccccccccccegdeggfbggefbdefbeggefbgggfbadecccccccceggfbceefb	Before conditioning
feffgfbccccccccccccgfbggfbdaefbeggdafbggcccccccccedeegfbdefbeg	Before conditioning
fdgfbcccccccccccceafbegdefbcccccccedddgggfbgegdggfbcccccccccccceggfbgg	Before conditioning
fbcccccccccccccggdefbggggfbcccccccccccccgggfbggabccccccgeggfbdeggdeggfbgggfbceffbgegeabcefbggefbggcccccccccccccccc	Before conditioning
dddegffbccccccccccccdgdefbgeagfbcccccccccedeefbgggfbdeccccccccccagcdeefbgaggfbbccccccccccccedeggefbdefbgggfbg	Before conditioning
degfbgcccccccccdgdefbgggggfbdegefbccccccccc	Before conditioning
ffbgcccddddafbcecccccccccccefbgegdefbggcggfbgggfbcefbgfbccccccccccccecgccggfbfgefbceefbgg	Before conditioning
dddgabbcccccccccc	Before conditioning
deefffbcccccccccdfbcccccccegafbgegegfbeggebceegdefbaccccccccceddgfbccccccccccgcagggegbccccafeg	Before conditioning
dcdgfbccccccccccegdegdggfbggdggfbgeggffbfeefgbcccccccccccceebgaggfbccccccccccecegggfbg	Before conditioning
ffgffbcccccccccdecccccccce	Before conditioning
ddddgfbgccccccccccdgfbggdgggfbgggfbccccccce	Before conditioning
ddeafbccccccccccccccggfbgegdaggfbgggfbgfbggegfbegefbgcccccccccgcefbgegcggfbccccccccccccccce	Before conditioning
dcdefbgcccccccccegdbfggdggfbgggfbggcccccccegggfbgeggfbgdefbgccccccccc	Before conditioning
dddgfbgcccccccccccccgfbggdeefbccccccccccgggffbdeefbgggfbgggafbcccccccccccccccccc	Before conditioning
dfdddafbcccccccccccedgdgdggfbdeeabgeggfbeefbggebbccccccccccccacccccaedaggfbdefbgeggfbggfffbccccccaccaggafbaagfbgdgefbggfbccccccccccccggefbfefbgeg	Before conditioning
ddgfbgcccccccccfdagdefbggafbdeeggfbfeefbfegafbcccccccccca	Before conditioning
dddgffbbccccccccccccadggfbdeefbegggfbgccccccccgggfbfegdafbbccccccc	Before conditioning
ddeebbcccccccgdgdaaeggdgggfbdeggffbgegg	Before conditioning
ffddbefbgacccccccccccadgdeefbggffbgdgafbbegebgccccaccccdeggfbfffbggebcccccccccca	Before conditioning
cddafbgccgaccccccgfbggdgdggfbgggfbdefbegggefbgg	Before conditioning
daffbcccccgcccceegfbggge	Before conditioning
dddggfbcccccccgdefbgggddggfbgggfbfeegaggefbgdggfbdecccccccccceggfbddefbag	Before conditioning
fddddgfbccccccccccccccccccdefbbgdgfbdeccccccccdgggfbgg	Before conditioning
ddeffbccccccccce	Before conditioning
eedgefbccccccccgdggffbgdgdgefbggefbfeccccccccggebfdefbg	Before conditioning
ddeefbgccccccccccccgcgcggfbgeggfbdeaggebdegccccccccgcgefbeacgggfbgggabcedbgggfafbcccccccccc	Before conditioning
dddefbdefbgcccccccccedefbgfbgeggfbgdefbccccccccccccccccecefbgefbcccccccedeefbggfbggdefbccccccccccccedafb	Before conditioning
eddfegefbcccccccccbccccccefbdeefbdefbgggefbggdeefbcccccccccccccceg	Before conditioning
dcdefbecccccccccccccgcgcgdggfbgeggefbggefbccccccccceeggfbegdeefbagcccccccccceegcggfbggegceg	Before conditioning
ddggfbcccccccccccgdeefbggggfbgfbccccccccccccccdefbgggfbdefbggggfbege	Before conditioning
eedddcadbgccccccccccccccgfbegdggdeefbcccccccccceeefbggceggefbdebagfbgcggfbcccccccce	Before conditioning
ggfbcccccccccccfdgafbefdfbacccccccccefbcccccccggcefbgggfbcccccccccecggfbeggfbgggefbdefbgggfbge	Before conditioning
ddddgffbcccccccccgdgfbcccccggdgggfbfefbggdggfbdeggfbceccccccccccccccggfbgeggfbdefbfgge	Before conditioning
dddafbcccccccdgdefbgggfbegeggfbcccccccdeefbggfbdeefbggbfbfefbgeeggfbcccccccccccccc	Before conditioning
edcgfbcccccccccedgcggfbdefbgggfbfeegcfbcccccccccccgeggfbgggfbdccfbccccccccccaegefbcefbggfbdefggg	Before conditioning
ddafbccccccccccgdggabgggfbceedbgggdbecccccacccccggfbceegga	Before conditioning
gcbcccccccccccgdbggfbggcggefbedeefbgeggfbaedbgceebagfbccccccccccccccc	Before conditioning
ddddefbccccccccccdgceefbggcgadbceeeggfbceccccaccceeggdbgggfbcccccccccceabgeggfbcefbgegefbecccccccccccccg	Before conditioning
dcdffbcccccccccdefbggcggfbgeggabdegebcccccccccgdgggfbdeabggeebceefbggcgfbccccccccccaccceefbgegegefbccccccccccc	Before conditioning
dfdaedecccccccccgfbdefbgegdggfbcccccccccccdggfbgccccccccfbgegdgcegggfbggdggfbdedbaggeffbgcccccccccccccceaefbaegdedbgeg	Before conditioning
dddfdagfbgccccccccccdefbgegcgggfbgagdggfbcccccccccgeggfbdefbgegfbbccccccccccg	Before conditioning
eadgfbccccccccceefbfeefbccccccedefbgfgdggfbgdeedbccccccccccegafb	Before conditioning
dgfbccccccccccccccccefbgegdegfbggeffbcccccccccegdegdgeffbgfgdeefbcccccccccccgefbgg	Before conditioning
ddddgfbccccccafbdefbccccccccccegdgdggfbegggfbgggdbgegcbgccccacccccccgabdeeggefbggefbccccccccccccccccc	Before conditioning
ddddgfbaccccccccccedefbgggfbbgcccccccceggfbeegfbeg	Before conditioning
dfdgfbcgccccccccccgadbegg	Before conditioning
efbcccccccccgdegcefbgeggfbccccceeggfbgcefbfcgcccccccgdgggfbcdecccccccccgegefbdefbg	Before conditioning
ffgffbgccccccccccccgfbaceegcbccccccceggfbdefbgggfbgfbg	Before conditioning
fdeddafbcccccccccdegdefbggafbdeeggfbccccccccgafbdefbgdeegdggffbfedbgeg	Before conditioning
dddgfbccccccccccccggfefbggdggffbgccccccccggfbfeffbccccccccccccca	Before conditioning
dcgfbcccccccccccccccegfbfefbggdfdggfbccccccccceggfbdeeggeefb	Before conditioning
dcgfbccccccccedfgefeafbcccccccccccccegdeegafbc	Before conditioning
ddefbbcaaeccecggfbcccccccccefbgegddagfbccccccccccgefbdefbgegafbggcbccccccccce	Before conditioning
ddddgfbacccccccceadegdefbggdgggfgfefbgggfbccacccccccgdgfbgggfbcccccccccc	Before conditioning
fddefbccccccccccgdefbggdggfbdegfbdeeeaafbccccccccecegfbeg	Before conditioning
ddddfaafbgcccccccccccccccedeegfbeggdgfbgccccccccaa	Before conditioning
dfafbccccccccccccdegdefbggggfbdefbcccccccccce	Before conditioning
addgfbgccccccccccccccggeefbeggdggfbgcccccgcccccgdggfbceeggfbcefbcccccccccccccg	Before conditioning
dafbacccccccccccccdgcefbggccccccccceedbggefbdeefbcccccccccccceceeedbgeggfgcgeegggfbeggebccccccccccccedeggfbdeefb	Before conditioning
dddgffbbcccccccccccdefbggdeggcccccccggfbdeggfbccccccccceedefbgggfbcccccccccedgefbgg	Before conditioning
dddffbccccccccccc	Before conditioning
eddgebcccccccccgcgedaeggfbgcccccceggffbgeggfbdegfbgccccccgdeefbgg	Before conditioning
gdgfbgcccccccgeggfbegcccccgceegfbccccccccgcegabgeggfbageefbg	Before conditioning
ddgfbccccccccccdgfbggddggggffbcccccccccccccggfbgdefbccccccccccc	Before conditioning
dddgfbcccccccccccefbccccccce	Before conditioning
efeaaecccccccgdefbcccccccccccccccggfbgegggfbdefbbccccccccccggdeefbgggfbdefbacccccccccccccee	Before conditioning
ddbgfbcccccccccccccggfbggafbdeaggfbccccccceggfbccccgcgceefbgggfbccccccccccccg	Before conditioning
ddgfbcccccccccccccedgdebbggefbfefbgggfbgegggfcdefbcccccccccccccccagfbdeefbgeggfbccccccccccccceg	Before conditioning
dddeebccccccccccddgbfbcccccceegdeedbgggfbedeeegdggfbccccccccccaedeefbgggfbdefbgg	Before conditioning
fdafbcccccccccccceffbedeaeafbgaccccccccccccccccgefbdeefbggefbdeegdbbccccccccccccg	Before conditioning
gfbaccccccccccdeefbgggfbggdedbgeggdeafbgcccccccccceggfbggdeebgggfbagggffbgdgefbdgeegebecccccccccccccc	Before conditioning
eeafdfafbccccccccccccecgcefbgggfbcegccccccccecegggebggeggfbdgeefbgggfbgccccccccccc	Before conditioning
fdagfbcgcccgcccgcgcccgfbggffbcccccccccccggfbg	Before conditioning
gfbccccccccccgggfbgggdeedbgggefbbcgccccccedefbggefbgfgg	Before conditioning
eeaffbgccccccccccdecccccccdfffbgegdfbcccccccce	Before conditioning
edaffbbcccccccccccccfdaaffbccccccccccaca	Before conditioning
dfdegccccccccccccdgeefbgegfbgbcccceggfbdefbggbefbgccccccccccccg	Before conditioning
afffdddegfbgcccccccccgdefbdegcccccggfbgeggfbde	Before conditioning
dceefbccccccccccccdggfbggfgfbgcccccccadgdegfbfegfbdefba	Before conditioning
dddgfbbgccccccccccccgfbggeefbccccccccccdgdggfbgggfbdeeggfbccccccccccce	Before conditioning
dfafbgcccccccccccedfggdgggfbgdggfbedeggffbggdfgg	Before conditioning
ddaefbcccccccccccdgdeefbgggffbgegeebccccccccgdgfbdegdggaafbeccccccccccccgggfbdffb	Before conditioning
fafbccccccccccccagfbdebccccccccccdefbgg	Before conditioning
ddddgfbcccccccccccadgafbggafbggdggffbdefbgggfbfeggfbeeb	Before conditioning
edfbgcccccccccdggfbcgggfbbagdggfbccccccccccccegffbgggfbdeeeggfbccccccccdggfbggfbcccccdggfbfgdggfbegeg	Before conditioning
fddaefbcccccccccccccddecccccccccdgfbegaggfbfefbccccccccedggfbgfbeggffbdeefbgccccccccccca	Before conditioning
dddgfbcccccccccccccgdgeegeabcccceggfbfggfbbccccccccccccgdggffbgccccccccagfbdeeffbgeggfbdgefbgggffbdeefbccccccccccccc	Before conditioning
dddgfbcccccccccccgdefbgggfbdegfbgccccccc	Before conditioning
ddgfbgccccccccccegdefbgaggfbd	Before conditioning
dddafbccccccccccccadgdeeeeggfbccccccccccdffeb	Before conditioning
fdgffbcccccccccccegdggfbbggfbgegdgggfbggfbcccccccccaggfbdefbfeg	Before conditioning
dddgfbcccccccccccccccccceaedgffbegggfbeccccccccceeeegfbfeefbcccccccccdgefbccacacccggfbdeeagddgfbgge	Before conditioning
ddfgggggggggfbcccccccccccccgdggfbdgecccccccccgggfbgggfbdeefbcccccccccccagdggfbgggfbfefbcccccccccccccccgggfbg	Before conditioning
fdddeafbcccccccccccdgdefbggdgfbgccccccccccccggeggfbfefbgggfabdebfbggfbcccccccccccccccca	Before conditioning
ddefbccccccccccccce	Before conditioning
gfddgfbbcccccccdgdefbgeggfbegabbcccccccccccccgdggfbdeefbgeggfbdgfeefbccccccccg	Before conditioning
dfabcgccccccccccccdefbggdggabgggffbdeggfbfefbcccccccccccagfbdeeggfbcccccccccedefbggfbdeecccccccccccccc	Before conditioning
deffbcbcccccccccdgdefbgggfbdebgaefbccccccccccgegfbggggfbfefbgggfbbccccccccccg	Before conditioning
dddegccccccccccdgdggfbdeggggggfbccccccccdgfbgg	Before conditioning
fddefbcccccccccgfbggdefbdebccccccccccccccgffbggfdbdeggfbgegeefbeeegefbccccccccccdeffbggaebeg	Before conditioning
ffgefbccccccccccedefbggdggfbggdggfbgcccccccccggfeceggfbceeeggfbgfbccccccce	Before conditioning
ddgfbgcccccccccccccegfbgggggggfbgggdggfbdefbafbaceegdbecccccccccccccccecggefbgeeggfbcccccccccccggceefbgggefbceeeeg	Before conditioning
efbgccccccccccccc	Before conditioning
eefbcccccccccccfbgeeggfbggdfbgccccccccccdeabgegggfbbcccccccc	Before conditioning
ddfbegccccccccccccgdgdefbgfggfbdefbgggfbdegdaggfbccccccccccccca	Before conditioning
dddabbgccccccccccgdeefbgegffbccccccedaegfbdeecccccccccggfbggcefb	Before conditioning
gfbccccccccccccdgdefbddfbccccccccccccdgfbbccccccccgdefbgegfffbdegfbcccccccccccgaffbdefbgegfbdeefbggebececccccc	Before conditioning
dddegcccccccccccefbccccccccce	Before conditioning
gddefbcccccccccccccdgdefbgggfbggfbbccccgbgfbdeccccccccccccccccdeefbggggfbdefbgegefbcccccccccdgfbfeegfbgegaeccccccccccccc	Before conditioning
daafbbccccccccgfbgegfdgffbgageegeffbegcggfbcccccccccccccccggfbfefbgage	Before conditioning
cdeccccccccgdgeggfbdefbbaggfbccccccccccdefbggbccccccccccccadefbaeagfbeggebccccccccccccdeggfbcdefbggfbccccccccccc	Before conditioning
dgfbbccccccaccccdgdcggfbfeeccccccccccedgfbggefbgccccccccccdgggfedefbgag	Before conditioning
ddfbccccccccdegcgefbbgffbfegefbccgdgdffbgegdggfbfefbgggfbfefbdeeeg	Before conditioning
gdfdddgfbbccccccccccgfbagdagdgffbdefbgggfbggafbcccccccccccccccdgfbfeg	Before conditioning
degccccccccccdgdegeggegefbeggdgefbgegggefbdefbggffbccccccccccccccc	Before conditioning
ddfbcccccccccccdefbggdgfgfeeggfbfeffbcccccccccccgggfbeegfbdegdggfbggfcccccccccccdefbggfbcccccccccccccdgfbggfbccccccccccce	Before conditioning
ddfbgccccccccccccdegceefbggfbcefbgfbgabgcccccccccccc	Before conditioning
fbccccccfbgegcgggfbegdggfbdeegfbdefbccccccccccgdgggfbdcefbggeggabgegdgfbcccccccccccceeggffbcefbegeggfbcccccccc	Before conditioning
deedfbcccccccca	Before conditioning
fddddfbgccccccccccdegdegdaggffbgeegdgegefbdegfbgggefbccccccccggefbgegdaefbcccccccccdefbcccccccccc	Before conditioning
ddgfbcccccccccccccgefbgegdgfbgggfbgfbccccccccccccceggfbggfbcccccccccccccccdegefbdefb	Before conditioning
ddaffbcccccccccccagfbdefbcccccccgfbdgffbccccccccedagfbdeegcgefb	Before conditioning
ddddfbcccccccdefbgegdffbccccccccccccgggdefbggffbdeccccccccdeegfbdeeffbeefbcccccccccc	Before conditioning
ddfdfbccccccccccccdefbdecccccccccfefecgggefbcccccccecgdegfbgeg	Before conditioning
ddfbbcccccccccgggebgegdefbbccccccccc	Before conditioning
cdgbcccccccccceabgagcccgebgegfbdeffbgggebggcggffbceegebaafbeagcegffbag	Before conditioning
addgffbgcccccccccccgfdbgegcfbceggefbgggebcdefbeeggefbccccccccecggfbggebccccccccccccccg	Before conditioning
fdafccccccccccegddffbgfbeggefeccccccccdefbeggfbdefbgegebceabgbccccccccccdefbeggfbdeag	Before conditioning
fbbccccccccccegdefbgegfbcccccccgfbdeegdgfbegfggfbgaggfbdefbcccccccccccccccc	Before conditioning
dddfbgccccccccccdddebfecccccccfbegdgfbgegefbcccccccc	Before conditioning
edbgccccccccccccfbbcccccccccccccdagcefbagdeeebgfbfefbcccccccccc	Before conditioning
dddfbgccccccccccagdegfgfbceeggfbcccccccccdefbeggfbgggfbfeegcbcccccccccccdgdbgegdefefegffbccccccccccccadefb	Before conditioning
fdgfbgccccccccdefbggdgfbgegdggfbgfbgeggfbdefbgggefbgcccccccccccccdggfbdefbggggfbdecccccccccccccc	Before conditioning
fdfafbccccccccccccdffbggdggfbggfbdegefbcccccccccdegfbdffbag	Before conditioning
dddfbcccccccccccccccdeebgdggfbeecccccccccccggfbdeaggfbccccccccccdefbcccccccdggegefbgegfbfefbeggfbgcccccccccccca	Before conditioning
edfbagcccccccccdddfbcccccccccdegdgggfbggdegegfbccccccccggfbdefbggg	Before conditioning
fddfbgcccccccccccccdefbegdggeefbccccccc	Before conditioning
ddfbcccccccccccccdddgfbdecccccccccfbggdgafbcccccccccgggfbggcbcccccc	Before conditioning
fdfbccccccccegggffbgcccccccc	Before conditioning
ddeccccccccccccccggdefbgegafbgggffbcccccccccc	Before conditioning
ddeefbcccccccccegdgdaggfbfefbbcccccadefbgggffbdeggfbgegdggfbfefbbccccccccccccccdefbgg	Before conditioning
ddgfbcccccccccgdeddgggfbbccccggdggfbgggfbdeeefbcccccccc	Before conditioning
ddffbgcccccccccfegdeefbgggfbfeefbggefbcccccccccccgdgfbgeggfbdeefbcccccccccdeefbgggfbdeefbgggfbcccccccccccccc	Before conditioning
fgfddafbgccccccccccccgdeeffbgagdefbgfbccccccccceceefbffeeeeggfbdeefbgggfbcccccccccccc	Before conditioning
aedddgfbccccccccccccadgdg	Before conditioning
dfedgfbccccccccccdgfbggdggfbgegggfbggfbfefbccccccccccccaeggfbdeafbggeefbgg	Before conditioning
ddefbccccccccceegdbfbf	Before conditioning
ffddgfbccccccccccgdgdgggfbdeeccccccccg	Before conditioning
fdffbcccccccccccg	Before conditioning
fdgfbccccccccgcdefbggdfgfbggbbgggfbbccccccccgdeefbdeeeeggfbdfefbccccccccccg	Before conditioning
ddffbccccccccccdgefbggdfgfbbgdggfbdeeeggfbfeefbggfbcccccccccceggfbdeefbgfegfbgggfbcccccccccgceefbgg	Before conditioning
dddfbcccccccccdgefbgegdggfbeggdefbbcccccccccccgggfbgdeefbcccccccccgfbeccccccedeffbgggfbddgfbdggfbggefbccccccce	Before conditioning
ddafbgccccccccfdefbgeggfbdefbccccccccccccaeggfbdeegdeeefbccccccccccdgfbgggfbggbfbcccccccccccc	Before conditioning
dddgfbgccccccccccggdefbgeggfbdeecccccccccgdggfbceegfbccccccfdggfbdeefbggbbgccccccccccg	Before conditioning
fddffbcccccccccccccccegfbggffebgdefbgggebccccccccagggfbdefbgggfbgfbccccccccccca	Before conditioning
feggfbcccccccccccccgedeefbgegdegggfbdecccccccccgdeggfbdegbgfbdeefbgggfbgccccccccca	Before conditioning
ddafbcbcccccccccgdgdgggffbgeeggebdeefbgggefbcccccccccgdggfbdeeffbgfgdeefbcccccccccccc	Before conditioning
ddgfbgcccccccccccgfgdgeefbeeagfbfeggfbfefbcccccccccdgggfbddfegbcccccccccccfbegggfbdefbeggfbccccccccc	Before conditioning
ddafbcccccccccggfbegfbggdggfbdeggfbccccccccccgegdggfbdefbgeggfbcccccccccegdefbgggfbcccccg	Before conditioning
fddgfbcccccccccccccceefbggegfbdefgdggfbdgeefb	Before conditioning
dddgabccccccbcgdfgfbdeefbggdggefbccccccccccccaggfbdeedggfbfefbggafbcccccccccccccccgdaggfbdeefbgggfbdeefbgg	Before conditioning
ddafbcccccccccccedddefbcccccccefbegdgfbggfbdeefbcccccccccea	Before conditioning
adagfbcccccccdeggfbefgcefbccccccecggefbgggfbdefbgeggbbeccccccccccccgdefbccccccccce	Before conditioning
dddeabcccccccccccccgdedadbcagfbccccccccceddgfbggcefbgfbgccccegfbgeggdbgggegcdbdefbgg	Before conditioning
dedgfbccccccce	Before conditioning
eedafbcccccccgegdgeebebeggfbccccccdeefbgggfbdefbggg	Before conditioning
ddefbccccccccccccdddaggggffbgccccccggeeegfbggebgccccccccedgfbegg	Before conditioning
ddaefeggccccccccccgdeffbccccccccgdffbegggfbgggffbbccccccccccgdefbgdggfbcccccccccadgffbdefbegg	Before conditioning
fefaffbcccccbcccdaffbdbfbeggafbdeegccccccccedefbggfefbfeeggebeggfbcccccccccc	Before conditioning
dddafbgccccadeefbggcffbgagffbbcccccccdefbfeggfbfeabgggfbgeegfbeggfbgccccccccccccccc	Before conditioning
ddgfbccccccccgddeabgdggggffbdecccccccccdgfbggdbgfdafbbccccccccedggf	Before conditioning
adgfbbccccccccedggdefbgggfbdeegagfbgdgefbgggfbccccccccedgafbgefbdaggfbe	Before conditioning
fdfdgfbcccccccefefbggdggfbggebgggebdefbcccccccccccccegdgfgggfbggedeefbcccccccccccc	Before conditioning
geabbbcccccccgegfbfecccccccccceefbegafbegggfbcccccaccdeegg	Before conditioning
feddegdbggggfbffdecccccccefeefbcccccccccgdgceggefbccccccccceeg	Before conditioning
fdeedfbccccccccccccggdagfbgeggabdeeggfbeccccccccedggfbgegggfbdefbcccccccceceggabcccccccccecgedbea	Before conditioning
cddbfbeccccccccgdefbggdggfbdefbedeeebcccccccggebbeggfbdefbgggfbagcggfbaeafbccccccccccggfbgegggbccccccccccc	Before conditioning
defbcccccgeecccccccedefbggfbdegcggfbggfbggffbggdgegfbccccccccccgafgggaggfbbcccccccccccdeggfbcefbgeggfbeg	Before conditioning
ggfbcccccccccccedefbggdggffbegccgaggfbeggfbdeggggfbcccccccfeggdbdggefbgggfbcccccccccceddgefbegdefbcccccccccaeefbgggfbdefbggafbcccccccccccce	Before conditioning
dddeffbgccccccccedefbcccccgeeeggfbgdggffbegeggfbceggfbcccccccccbccccgcbefbggegggafbg	Before conditioning
ddegfbcccccccccdefbggdggfbgdgagfbeggfbccccccccccgggfbggefecccccccedefbgeggfbdeeggffbgeegfeffbbgdgfbcccccccccccccccgddggfbggdggfbggebdeefbgeg	Before conditioning
fddafbcccccccccfde	Before conditioning
ffafbccccccccccccgdeefbggfgdgafbagggfbccccccccccccdafbgcccccccccc	Before conditioning
fdgfbccccccccccccgdefbgggfbbgdggfbegggfbgggfbedgeefbccccccccccccgfbeg	Before conditioning
ddgfbccccccccccggdeefbagggffbdeafbagdfggfbggfbcccccccceedgfbccccccccg	Before conditioning
dddfbccccgcgdedbggdggfbeegcbcccccccgffbdeegfbgfbgaggfbgccccccccccdefbgdeebcccccccccccedefbgggffbf	Before conditioning
fdafbccccccccccccfeddefbcccccccagcgggfbdeeg	Before conditioning
dfafbcccccccccccdggfbaggdggfbgfbcccccccg	Before conditioning
edgfbgcccccccccccgaggfbgegdddggfbccccccccccce	Before conditioning
feggfbcccccccccce	Before conditioning
ddfffbccccccccccccfddaffbcccccdgdgfbgggfgfbgfggfbfeecccccccccce	Before conditioning
ddggfbcccccccccgdaceedbgcggdbggdbccccccccccccccceeedbgggabdeeggfbgeggfbggggfbceedbecccccccccce	Before conditioning
ddeccccccccccccccccedeefbcccccccccggdefbgggfbdeefbgeggfb	Before conditioning
ddgfbccccccccccccccgfbdeeggfbcccccccccccdgggfbgdeggfbdefbgg	Before conditioning
fdfbccccccccccccccaeeddecccccccccgdggfbgggfbdefbgeegebcccccccccca	Before conditioning
ddefbcccccccccceefbggdggdbdffbcccccccccccdefbegeggfbdefbccccccccccccccedafbgggfbdeae	Before conditioning
adddgfbccccccccccccaaggagfbgdggfbggaegfggfbcccccccccccggggffbdeeefbgggfbdeefbggggcebdegg	Before conditioning
aagdcgfbccccccccccgdeggdggfbgggfbdeefbegggfbddeegfbdeeefbggebccccccca	Before conditioning
fddfbeccccccccccccccgdegdggffbfegafbggdgebccccccccgcggfbfeefbgggfbdffgggggbccccccccccccgcefbfggfbdefbgggfbcccccccccccccccee	Before conditioning
ddgfbgccccccc	Before conditioning
afdddgfbccccccccccccggeffbggdgffbgggfbdefbeggfbcccccccccccgegggfbdeefbgeggfbbdedefbgggegfbccccccccccc	Before conditioning
gefgfbcccccccccccccccccdgefbggcggfbggfffbdeeggfbgcgfbggfbcccccccccccg	Before conditioning
gaddgfbcccccdgbffbdeefbgegdggffbddeeggfbdeefbggefbccccccccccg	Before conditioning
dfgfbbcccccccccedggdgggfbeggegfbdeggfbdeegfbgaggfbeeggfbdfgfbcaccccccce	Before conditioning
ddgfbeccccccccccgdgdgggfbgggfbdegdggfbdeefbbeggfbdefbbeggfbegebccccccccccccggfbdefbggdgggfbdeeggfbgg	Before conditioning
ddgfbbccccccccccccccadeebggdgaddafbccccccccgdgdefbgeggfbdegcccccccgggfbdefbcccccccccccc	Before conditioning
ddggaeggffbdeccccccccceeedgfbfddgfbccccccgegdeg	Before conditioning
aafddffbgccccccccccedefbggdggfbgdggfbdeggfbddeefbfggffbdeffafgffbgggfbcccccccccccgdeegfbcccccccccccccc	Before conditioning
defgfbcccccccccccccccgefafddgfbddeebcccccccggdegdggfbdeegdgfbcccccccccccg	Before conditioning
gddefbcccccccccccccadefbgggfbdefbccccccccccccdeefbgeggfbdeefbbccccccc	Before conditioning
dadfaabccccccccccccgdddefbeccccccccccggfbgggfbdeeggfbggdgbefbccccaccccccccadeefbbggfbcccccccccccccce	Before conditioning
fddffbcccccccccccccccdeefbggdggfbedeeggfbcccccccccggfbdeeggfbccccccccg	Before conditioning
ddggfbeccccccccccfcgdggfbdefbegggffbgegcgdeefbgggfbdeeccccccccc	Before conditioning
fafddddafbdegccccccccdfgdgfffbdeeege	Before conditioning
eddgfbgccccccccefgfbdgafbccccccccce	Before conditioning
dddbfbeeccccccccccccceee	Before conditioning
fabdecccccccccccccgdfgdgdgfbggcggffb	Before conditioning
dddffbcccaccccccedgdggffbfeeggfbedeeffbgage	Before conditioning
ddafbdeccccccccccgedefbgee	Before conditioning
edeafbccccccccccccgdefbggdgfbccccccccccccgdggfbgg	Before conditioning
ddaffbcccccccccgeeddggfbggdgfbdeccccccccce	Before conditioning
dffbgcccccccccccggecgefbgggfbgeegfgfgfbcccccccccdgfbgdggfbccccccccccccgcggfbdgeffbccccccccca	Before conditioning
dedfbcccccccccccccg	Before conditioning
dffbcccccccccccgegdgffbeggffbeggafbgggfbecccccccccce	Before conditioning
fgfbecccccccccccccc	Before conditioning
ddfgfbeccccbcccccedeefdegccccccceggfbgggfbgggfbfegfbccccccccccccca	Before conditioning
dddgfbgggfbcccccccccg	Before conditioning
edefbgcccccccccccggdeeefbgggfbcccccccce	Before conditioning
ddefbccccccccdgdggfbggfbgeadeefbgg	Before conditioning
ddgfbgcccccccccedgcgefbgdggfbgggfbcgegceefbaafbgagfbcgegggabccccccccce	Before conditioning
ddgfbccgcccccccggfbgegggfbggggdefbgggafbdeegdggfbdeefbggccccccgdgefbgg	Before conditioning
ddafbcccccccccedgcgeefbgg	Before conditioning
ddefbcccccccggceefbgggfbc	Before conditioning
eddgfbgccccccccccedgdefbfgegfbggdgdggfba	Before conditioning
edddeggfbcccccccccccccdgdegcbggefbceecccccccedggfbg	Before conditioning
ddgfbgccccccdeefbggdaagfbgegdefbggdgfbgg	Before conditioning
eddafbcccccccccccedgdaggfbgdgggfbdeeggfbgdggfbccccccccce	Before conditioning
fddafbgccccccccccccccggdeefbegfbggafbeccccccadggfbgg	Before conditioning
eddffbcccccccccccccccedefbggffb	Before conditioning
fagfbcgccccefgg	Before conditioning
ddgfbcccccccccgddgfbccccccccccafgeeefbfgfbccccccccce	Before conditioning
ffafbcccccccccccccgfgdfgggfbggdgfbgcccccccaggffbggdeefbggdggfbccccccccce	Before conditioning
efdgfbcccccccccedgdeeegfbggfbggccccccegfbgggfbdeeggfbagg	Before conditioning
defbaccccccccccccccccedffbgggfbgccccccedgdeeg	Before conditioning
edfddafbgccccccccccdgdeefbgggfbdeeggfbgggfbccccccccc	Before conditioning
fbcccccccccccccccedggfbggdgfbcccccccccdgfeefbcccccccccccc	Before conditioning
ddafbcccccccccccccadefbgggebdeggfbfeeggfbccccccccccccee	Before conditioning
ddafbccccccccccgdefbggdggeb	Before conditioning
dffafbecccccccccccccggfbggfbgggfbdegggfbgccccccccce	Before conditioning
ddgfbgccccccccccgdefbggdgffbgcccccccccg	Before conditioning
ddgfbccccccccccdeefbgggfbgggfbccccccc	Before conditioning
dfefbbgcccccccccdeegdaegggggfbggfbfeegefbgggfbdeefbgggebccccccccca	Before conditioning
fffbcccccccccefedggfbg	Before conditioning
ddgfbcccccccccccceadefbccccccccggfbgeggfbdeggfbggfbcccccccedggfbgggfbdefbccccaccccccce	Before conditioning
eddfbccccccccccccefbggefbdecccccccdefbgggfbdeagagfba	Before conditioning
ddffbcccccccccccccc	Before conditioning
fddafbecccccccccccce	Before conditioning
ddgfbgcgccccedeefbegggefb	Before conditioning
dddgfbecccccccccccegdefbgggfbdeggefbggfggfbgggfbcccccccccccc	Before conditioning
fdgfbecccccccccccceggfbedefbgggfbgeagdggfbgccccccccccea	Before conditioning
gddgfbcccccccccceefbgggfbdeegdefbgcccccccccgcefbggefbeg	Before conditioning
ddefbgcccccccccecgceeefggg	Before conditioning
eddgebccccccccccegdeefbgggfbdeggfbgegfbgceefbc	Before conditioning
efbcccccccccccgdgdgdefbgggfbgdgfbgafbgefbccccccceggfbfegafbcccccccce	Before conditioning
ddgfbgccccccccedgeefbgggfbgg	Before conditioning
ddgfbccccccccggdeggfbccccccedggfbggfbgceegggfbcccccccccggfbcegabcccccccccccgcegefbg	Before conditioning
ddgfbccccccccggdeggabggefbcccccccccedg	Before conditioning
ddgfbccccggdefbgggfbegdggfbeggfbecccccccccgdggcbdegefbdegcbcccccccccccce	Before conditioning
ffbgccccccdgdegdggfbgeggfbcccccccccgeggcbgggfbdeggebg	Before conditioning
dfffbccccccccccccdggefbgggfbggebcccccccggebag	Before conditioning
ddgfbccccccccgdegfbgggfbcccccccccgggfbgdegdgfbeeggfbcccccccccccg	Before conditioning
dddefbcccccccccccecefbccccccggfbaeggfbggfbccccccccgggfbdegdefbeggfbgfeg	Before conditioning
eddafbgcccccccccedgdefbgggfbeggfbgfbccccccccgggfbcegfbcccccccccedgdggfbggfbcccccccccg	Before conditioning
ddfbgccccccccccdgdeefbfgfbgfefbcccccgdggfbfegfbcccccccgggcbdefbggfbgggfbdeccccccccccccce	Before conditioning
dddgfbgccccccccedgdefbgggfbceeggfbceeeggeegcefbccccccg	Before conditioning
fbccccccccccdgbfbdefbgggfbggdfdgfbccccccegagdeggfbedeggfbgfbegfefbggefbgggfbdeeggefbga	Before conditioning
edfbccccccccccdegcgfbaggfbcgeggcbfeeccccccccccadggfbgggegggfbgeeg	Before conditioning
ddfbgccccccccc	Before conditioning
ddfbdeecccccccccccggfbgggefbdeg	Before conditioning
defbgccccccaccedggfbgcefbgggfbgccccccccccgggfbggfbccccccccdggfbefegdeffbccccccccccg	Before conditioning
dfggfbecccccccccccccccedeefbggdggfbeggfbccccccccce	Before conditioning
dddefbcccccccccccccefbdeegdgfbcccccgggfbgfggfbceggfbeggfbeggdggfbdefbcccccccceaefbccccccccgefbgggfbdeeggfbggdegdedbgggfbg	Before conditioning
feecbcccccccccedgdgefbggefbgdgefbggggfbcccccccce	Before conditioning
ddgfbccccccccgcggfbceagdbegfbg	Before conditioning
edgfbdeccccccccedegdefbggafbcccccccccceeddgfbcccccccccegfbceggfbgggfbgggfbdegcccccccce	Before conditioning
geddgfbccccccdefbggefbceeggebgdggfbggfbgggfbgggfbdeeggegbccccccccccgdeg	Before conditioning
ddgfbcccccccgggfbegdefbgggabdeegeageeebg	Before conditioning
ddefbcccccccccccgdegdefbgggcbdeeggfbgggfbceeggeabgg	Before conditioning
ddafbccccccedcefbccccccccccg	Before conditioning
dcdefbgccccccccccgdggfbdeggefbgccccce	Before conditioning
dddgebcccccccccgdefbggdefbgggfbgccccccceggfbgcgfbdeegfbe	Before conditioning
dddgfbgcccccccgdeefbggggabccccccccggfbggdggfbgggfbdeeggcbccccccccedggfbdeeggcccccce	Before conditioning
dbdecccccccccceeggfbfeggfbbccccccccgdggffbdefbcccccccccegfbgggfba	Before conditioning
ddggfbcccccccccccfgdeefbgggabedeegafbfefbgggfbccccccccccggfbfefbgg	Before conditioning
dafbcccccccgfefbcccccccggfbdecccccegdefbgggfbdeggfbdfbcccccccdeefbgg	Before conditioning
ddgfbgccccccccedefbgfggfbdeegdggfbgdeefbga	Before conditioning
eddafbcccccccccccdgdeefbggeaa	Before conditioning
ddfgfbfeccccccccccccgdge	Before conditioning
dgfbccccccedddgfbgcccccccceggfbdeeggfbggdggfbbcccccccgdefbggfbceegfbccccccccccg	Before conditioning
dffbccccccdefbgggfbdeggfbggebcccccccceggfbggdggfbggccccccccedgcbgcccccccdefbggefbeggfbdegfbbccccccccccc	Before conditioning
dcgfbggccccccccccgdggfbdgefbgggceefbggceaggfbgcggfbccccccccccceggfbg	Before conditioning
ddfbcgccccccgdfbgcccccccedafbegfbceggfbgccccccccceeggfbcegfbggfbccccccccccge	Before conditioning
ddffbgcccccccgfbgggfbggeebgccccccccegfbcccccccccegfbgegefbgdggfbcccccccccgggfbcegacbgcccccccce	Before conditioning
fdgfbgccccccccccccegceegefbggeebdggfbggefbcccccccccceggfbggeafbcccccce	Before conditioning
ddgfbccccccccccegdfffbggffbfeggfbccccccccdeefbggefbcccccccccedggefbdegafbccccccccf	Before conditioning
edfgfbgccccccccccegdeefbgggfbcccccccaggfbggdggfbgdgffbeag	Before conditioning
ddffbccccccccccccccccgdefbgggbcccccccgggfbdegee	Before conditioning
fdffbcccccccccccdgdfbcccccccccagfbagfbgggfbggegggfbcccccccceg	Before conditioning
ddffbcccccccccedgggfbggfbdeeccccccccdgfbccccccceaefbccccccccccedgafbgggfbceegdgdggfbcccccccce	Before conditioning
dfefbcccccccccegfbgccccccccgdgceefbgggfbccccccccggfbedeedafbccccccccggg	Before conditioning
ddafbcccccccccccgdgdeggfbgggefbgeggfbgdggfbdeefbggafbcccccccccccg	Before conditioning
dddgfbgccccccccccgdgfbdfggefbggcggfbgccccccccccggefbdeg	Before conditioning
dgefbgccccccccedgdgfbgggffbfeggefbg	Before conditioning
ddgfbcccccccccggfbdeeggebceefbgggefbcfgefbcgcccccc	Before conditioning
dddgfbccccccccccccgdefbgggfbfeggfbggdggfbedeefbegggfbdgggg	Before conditioning
dfdgfbcccccccccccgdeefbggdafbcccccccc	Before conditioning
dedgfbegcccccccadffgggefbdeeggefbccccccaggfbdeccccccccedgfbfeegeebccccccccccg	Before conditioning
eddgfbcccccccccccgfbfegdggfbcccccccgea	Before conditioning
eddgddffbcccccccccccgeceefbfee	Before conditioning
ddffbcccccccccaea	Before conditioning
eddgfbbcccccccccccggcefbgggfbfeegffbbcccccccdggfbea	Before conditioning
dddgfbcccccccccegcgdggfbgggfbdeeggfbedeegfegcccccccccce	Before conditioning
cdefbccccccccccdgfbdegfbdecccccccccgggfbggegggfbcccccccccdggfbagfbccccccccc	Before conditioning
eedfbgccccccccgdeggefbdeeccccccccgbdeggefbccccccccccegefbgggfbdeefbccccccccccecgfbccccccccccea	Before conditioning
ffgfbccccccccccccggceeggebggfbceggfbcccccccceggcbdeegeeebggefbcefbgggcbceegfbeg	Before conditioning
ddgafbcccccccgeccgfgcccccccccccccgcgcefbggcgggfbdeggfbgefbcccccccce	Before conditioning
dgfbbaccccccccccggdefbgggfbdeggfbdgggfbg	Before conditioning
ddgfbcccccccccedffbfegfggffbgfafbccccccccgggfbffgfbgggfbdeefbccccccccce	Before conditioning
ddgfbccccccccccggdggfbggfbccccccccccgfbdeeggfbccccccccce	Before conditioning
dcgfbccccccccccccegefbgcefbccccccceggfbdeeggefbcccccccg	Before conditioning
fcafbcccccccccgdefbcccccccccccccgcefbgggfbgggfbdegfbggcccccceafbg	Before conditioning
dddfafbdeddgfbdeegcccccccgcgcegfbccccccccceggfbgdggfbegg	Before conditioning
ddgfbcccccccccccedefbgggfbdeeggfbggdggfbcccccccccefgfbccccccedggfbdeggfbdegefbecccccccccgcfbggefbggfbegefbbcccccccccedggfbdefbgggfbdefbcccccccccccce	Before conditioning
ddgfbacccccccccccedgfbdeggfbgdggfbccccccceggfbaeegcbcccccccccg	Before conditioning
egfbccccccccggcgeefbgeegfbggfbdeggfbcefbggfbgggfbgfbgggfbcccccccccce	Before conditioning
egfbcccccccccdeefbggceecccccccedggfbgdefbccccccce	Before conditioning
gfbdecccccccccgdgfbggddefbccccccccc	Before conditioning
fbcccccccccegceegefbgcgcbeggfbcccccccccedefbgegefbgggfbcccccccce	Before conditioning
ddffbbgccccccce	Before conditioning
daddgfbcccccgcefbgggcbgggdbdeeggfbgcggfbgggfbcccccccccccccgcggfbgggebgggfbaefbeg	Before conditioning
edbgcccccccdgdbceccccccccccgfbggfbgcedbgggcgcbeccccccegfbeggfbcegfbggdfbcccccccccc	Before conditioning
ddfbccccccccccccdfbggdfbbcccccccegefbeggfbcccccccc	Before conditioning
ddaegfbeceeefbeaggdffcccccccccaggdeeeeggefbcegeggaabgeegggegbgccccceagfbbegceefbgaggefbdeeaga	Before conditioning
ddfabccccccceggagfbgagggffbceegggeaefbeecgggadfbcccccccceggafffeeaggfbceggfbgdeeaabgeagggffbccccccegeggegcccce	Before conditioning
ffbcccccccgaeffbbbgggabecccccdaggeabgeggfbfgadcgafbgcccccgfbgeeeggeabceeeegggefbbggegbabcccccccccccc	Before conditioning
defbbccccccccccccccccdefbegdgbfffbbeeggdfgdgefbgbccccccccaaggefbdbffbeefbcccccccccdagfbegefggfbbccccccccccccdegffbgeagggfebfdefbgegggfbcccccccccc	Before conditioning
degaebgccccccccccceegggdfbgeeaeefbcecccccccc	Before conditioning
bffbfccccccccecccceafbgeeg	Before conditioning
dgffbaccccccgfbdfeeccccceegcceggffbeeeggeabbcccceeggegcbfegfbeeegafbdeefabeeggefbacccccccccedeefbabgdgffbccccaccccedagfbceeeegggebgeeggggfbbeegggcegggffbcdeeggeefbeegg	Before conditioning
dbgfbecccccgccgddgfbebcccccce	Before conditioning
fbbcccccdgecegeegdggabbeggefbccccceeggfbcbeegcggfbaggegebeeggeedbccccccg	Before conditioning
ddffcccccccadeeefbdegegggadeffbacccccccgggefb	Before conditioning
fdefbfcccccccccdegdefbggfbddeegggacbedeeccccceegefbgegggfbdeaaabbaegggefbeeaggfbbgaafbfbcccccccccgfbeaag	Before conditioning
ddfdgbfbcccccccfbfgggdeccccceegafbagfbeaggfbeeegdggfbdeefagggffeggggfbgegagfbccccccccccgffbfaggdgcf	Before conditioning
efbcccccccceggffbbegggefbgagggggbabegggaggffbbdeagggegfbccgccacceaggebeccccccceceggfbdeccccccccc	Before conditioning
fbccecccgegceeegeefbeegdeffbccccccccgeeffbeegbeefbecccccccceeegggffegegggafdeeggaeabdbccccccccccceebfbbgaeggceeffbccccccccc	Before conditioning
gaebcccccccccggafgeggebfggcccccccdgggcfbbggcagffbbccccceagfbebccccce	Before conditioning
edgefbccgcccceeggegfbageefbeeegggaebcccccccceggafbbeeaeefeggeefbedeggfbcccccccccce	Before conditioning
dggfbbcccccceegggdeegggeebddeegggffbeeegggeegfbgeegdgggefbcccccccccccgeggebceeffbfgegeefbfeg	Before conditioning
eebedeccccccdgfbgeggdeeeggfbggegggggebfgagggabdceeeggeebceefbfggggfbbccccegggggebggecgceggfbggeggggebccccccccccg	Before conditioning
agfbccccccccccegggdegfbfegffegggfegeeegggfbccgcccceeggebeeefbgegggggfbfeeggceeggffbcccccccccggffbecccccceggffbgfeecggefbadeeeeebeagegfbdeffbgeegcggebcaffbeeeggcgfbegdafabcccccccccceddeegcgfbbgcccgfbfg	Before conditioning
fcgfbaccccgfbeaggagefbcceeggggabbegaggfeeggebbfbefbgegggfbccccaccce	Before conditioning
eddgfbcccccccdeegdefggggabdeeeggggegggfbfggggefbgefbeggggfbcccccccccccc	Before conditioning
fdeccccdgggdeaggfbdffebgbagggfbefeeegggfbbdefeeggggfbceeefbeagacegeebgcccccccccc	Before conditioning
gfbcccggafbgfbfggagggfbgeggefbcccaggeggefbceeeegggabbgaggcegggfbecccccccccce	Before conditioning
ddddgfbcccccccccgbffggggffbfdeeegggfbgageeggdggfbgffbgegggfgecccccccccccccc	Before conditioning
gabgccccccddggfbceeeaggeabgeagggabfgggeggfbgeeagggfbceeegggggfbbcgcccccccccgeeg	Before conditioning
ddegffbegggdaaggfbacdecbcgdaggggffbfdeecegdggffbagagceegggebdeffbgggefbccccccegefbdcegg	Before conditioning
gfbgccccccdeggdeeeggfbbeeegebgfbgeagdggffbdeecccccccce	Before conditioning
eedfbcccccdefebgeegggfbaegeggfbeeeggcgfbeegdgafbbeeggggfbeegggggcbccccccccccccccc	Before conditioning
cgefbccccccceegggcefbgggcbcccefeggefbgeeggggfbceeeg	Before conditioning
fdgffbcccccacegggdefggefbdeeeegggggefbbgfggggfbcccccccccgfbegggffbaeegceefebgceggfbbccccccccccccccc	Before conditioning
febccccccccccedgfbeeegcggefbgaggfbceeggfageggfbcccccccccggfbgfeggfbcdgegaggbbcccccccccccg	Before conditioning
fbceeccccccccccccdeeeg	Before conditioning
fdeffbcccccccccgfbdeeegddgfbegggfbafggffbddeeeagfbgeeggffbcdeeaagaggfbeeaggeffbeegggfbcccgccccccegefbgeeegdeffbageeg	Before conditioning
egfbeegdagfbagagfbccccccccccccceggffbfgggfbeceeeaggagfbcccccccccdegggfbgeefbecccccccccegggfbdeeegegffbcccccccccabggfbeggeeagg	Before conditioning
fdeffbegcdcefbaddeeccccgegfbfeecggegcefbedebeeggggfbccccacceceggfbceeeaggffbcccccccccggfbbacaeeggffbccccccceggffbefgffbbccccccccggffbgggefbddbffbgegggafbgefgeeggcefbgaegee	Before conditioning
eefbddedeffbccccccgefbedeeggddgfbggaggaeabffbgeggaegdgfbccccccccdegeefbgeggfbdeag	Before conditioning
effbccccccccdegggdeegfbeeggggafbfeffbegggfbgggffbbegdgggffbbgaggeaffbeeefcgggffbbcccccccccc	Before conditioning
ggfbccccccccdaggdggafbeegggfbccccccdeeegggffbdeeegggfbgeggebbcccccccccccccggfbeag	Before conditioning
ccgfbacccccdgffbeebcccccgdgfbbgfbdeeeggffbcccccccceggefbaeeeggaegfgggfbdefabgeeggcacfbeggea	Before conditioning
ggfbcacccccccccdeagcggaefbaggeggggfbbceeeegggefbeaggdefbaccccceg	Before conditioning
efbbccccccccffbbagcaggfbdeeeg	Before conditioning
fdaaefffffbffbeeeggddgfbcccccccgeeccabffbccccccccccdegdagefeaagfabgccccccccc	Before conditioning
ddffbbcccccccccebefbeeagdefeeeeffbccccccceeggaaebgagggeabcccccccccefbgeggfbececcccccccccceeefbggfbefbcccccccccdeggggagfbedeeggefbccccccccc	Before conditioning
fbbccccccddfbccccce	Before conditioning
geffbgcccccccaacceabgeeggdeggffbdeeg	Before conditioning
ddafbccccccccccccgggdeffbgegbfbgeegegfbgdggfbccccccccccaffbgeagffbdeeaggefbbbccccc	Before conditioning
dfecccccccccccddgfbfgggdeeeggfeccccccgffbfefbeegggffccccdeegefbafeeeeggfbccegggfbeag	Before conditioning
afbcccccccccdeggdeefbggeffdecccccgdeffbgaggggefbeeeeggggfbfefbbbggggffbgccacc	Before conditioning
ddgfbccccgccccggfbceeagdefbeccccceggfbaeeggeffbgeeggdgafbbeaggffbdeeeaggeebefbbccccce	Before conditioning
deffbccccccdfbcccgceegabdeeegggdggefbgcgggabcccccccgaceg	Before conditioning
edefbfccccccccgeeecccccccdeagggefbfeeegefbeeeggggfbeaggdggfbegefabcccccccgeecgggfbdeefbgeeggg	Before conditioning
ffbbccccceggdeeeggfbefeccccccccdeeggfbfefeabeeggefbccccccdeeggefbeag	Before conditioning
deffbccccccccccccccegdeegggfbcecccceaggffbecceeeggggebeggg	Before conditioning
gffbfcccdegfbccccfegdggfbfegggfbccccccdeeggefbdeagggeffegfebeageffbcccccccgccaeegggfbfefagffbcccccccccadefbffeabgggfbcccccccc	Before conditioning
dedgffbccccccc	Before conditioning
eddgfbccccccccgdegbbgagggfebcegeggfbeccccccgeeegggfbgaggdebfbbcccccccg	Before conditioning
deffbbgccccccccccceeggfbccccccccceggefbgegggffbgeggggcbgeggdgefbccccgcccceeggggefbgegceeffbeegg	Before conditioning
gfbbcccccccccdgefbegegfbdbeegggfbfdegggfbcccccccdeggffbfdeefbbaeggffbfgggfbfeegg	Before conditioning
fdeeabcccdeggdegffbceeccccceeggcggefbagggfbffddeefbbeeeggfbccccceccccceeggggffbddeefbfgeggggebcccccccccc	Before conditioning
ffefbebcccccccaggdggffbbgccccccccadeeggggfbdeeggfbbccccccceegggfbgeggafbdeeegggefbbbcccccccccgdbeggffbdeeeebeeeggefbcccccccccce	Before conditioning
aafdffbgccccccgfabgeggcgggfbccccccceegggfbgegggfbcccccccfeaeggfebeeegggefbccccccceeggggfbeeeeg	Before conditioning
eddefecccccccccddffbbcccccccagcgeeeggfbcccccfbfgggdfbecccccccceddeffebcccbcccca	Before conditioning
defebcccccccccbefbaefbbeg	Before conditioning
effbccccccdcgffagggcgeefbcccccceeggefbgeggeefbbbcgcccegggfbdeegggeggdgffbccccccccccdggffbceeaegg	Before conditioning
ddgffbccccccccccdeggdgefbbfaggfbbfeeeggfbcccccccccccceeeggfbggdfeggdefbccccccccdegggfgfbfegbcccccc	Before conditioning
dfbgcccccceagggceefgbgeggfbgegggefbbeccccccccccccc	Before conditioning
defdffbbgcccccccdffbcccccceegdeggeebeeeggfbgcccccceeggefebeeeegg	Before conditioning
edfbgcccccccceefffbeegdffbgcccccccdeeeebgagggfffgeggefbegggcfbbeccccccegfbeggdgfbbccccccc	Before conditioning
dfbegccccdefbfgeggdggffbagggffaeggdggeffbccccccccccaeagggfdefbgggefacccaccccccceeggfabeegbeefbcccccccc	Before conditioning
gffeccccaffbgegdggfbccccbdeeffbcbecggfbgeeggeeggffbccacceeggfbbcccg	Before conditioning
dggfbfbccccccegggdeaabefegggfbddeeaggfebcccccceagdagcgfbgaegggfbeebffebgegg	Before conditioning
effbdeeccccccgffbccccccdggfbgegggfbgbccccceegdedeagegffbdeeeggggffbccccccaagg	Before conditioning
degfbcccccceegggggffbeggfbgeagggfbddceeccccccccaceaggbgfbfeffeggeefbgcccccccccce	Before conditioning
addfbegcgcceggagfbffbccccccgeeegfgggggfbfeggffbfeaggfebeeeegggfebecccccccccefgggfbdefaeeegfffbcccccca	Before conditioning
edgabfccccccdgefbceefbecgfbccccce	Before conditioning
dfdegeffcccccccccaegefbccccggffbdecccce	Before conditioning
gfbcccccgcc	Before conditioning
adgfbccccegedbbeegdaggfbccccceeeegceeeggffbeccccaggdbeggg	Before conditioning
fbfbcccccccdddgfbfeccccegfbgegdgegfbgeeggfbaggggfbbcccccccccceegafbdeeggfbdeeeefbgeeegggfbccccccccdegggfb	Before conditioning
egfbcccccccccccaggfbeggceggffggegfbfeefbbagggcbgcccadeggg	Before conditioning
dafebccccccccceaggedeefbgeggefbfeaggfedefbcccceeggddefbfeegggfgfddeegggffbcccccdeggffbegdefbgaggfbfdeaggfbeffbbbfbfcccccccccccfdgfbgecggagfbfeefbgegggffbaefbbeeegggffbfeeccccccccccccceeggfebdd	Before conditioning
edegfbgccccccgeegdeefbfgegggedaefbbccccccccdggffbggaffbccccegggfb	Before conditioning
ddgfbgcccccadeeggfbdeefbggeggggeggeffbcccccdeafbabegggfbfeeeggegfbccccccccg	Before conditioning
ddgefbeccccccccccdefbddeecggafbfeeeeggggg	Before conditioning
agfbfccccccccccdagabaeg	Before conditioning
efbfddffccccccedefccccccedegffbdecccc	Before conditioning
effbbccccccccgegffegggfbgfbfeeeegfbagcagcccceeggfbgeegggfbccccccccc	Before conditioning
degefbebcccccccccccccccggffgggcdbggffbfggeffbfbccccccggdeffbccecccdfeggggfbfgdeggfbccccccceaggeefbfe	Before conditioning
eedgffbgcccceccdfbceecccccggdaggfgagggfbccccce	Before conditioning
acefbgccccccccccceggcefeeeggfbdeeeggfecfeaggfbccccccceggfgegggdeeegggebdeeebeaaaggdbccccccccegggggefbggaecggabgeeag	Before conditioning
edddddefbbgcgcgcccceeeggceeabgggfbcfgeggfba	Before conditioning
deabebegccccccccdegdfebggfbgeegggaabceeeecggggabbcefbbgeegfbdaeccacccce	Before conditioning
dgeabbbccccccccegggfbdeeegggceeegggfbdeaggggfbeggfbegeag	Before conditioning
ddefbgccccccccccdeeggcdefbfeeggedbeceeefbeeegggebbccccccccceffbgeegg	Before conditioning
defbccccccccccceefbdeecccccdgefbceaggdeeggfbegeggggfbeeeggggefbeaggdgggfbgeegg	Before conditioning
effegfbcccccdefbfgeefbgeggggfbegbffbddeccacccccgggffbfgafbbeeeggfefbcccccdegfffbceeebeagggfcggccccccaegfbbeegga	Before conditioning
dgfbcgccccceggggfbdaeeccccccccddgdeefbgeegggfbdefbfgdefbbggefbdegeebcccccccegafbeeegggeefbcbfbgeeggggfbcccccccccdcaaefbcccccccc	Before conditioning
dceffbfeeccccgdgafbfeffbgegggdgcgffbdeeeggggfbebeggggefbffeefebgegeffbccccccccceaggeeeffbgbeffbccccccccccccdbeggaebcbeebeeegddgagfbeeefbbcccccaccc	Before conditioning
gfeecccccccccdagceffgggggggfbbbccccccggffgbgeggggfbdeefggfbbeggfbbccccacceeggfbcdebfbfgegcgfbggfbgccccccccccca	Before conditioning
eafbfeccccccceggdefbfbeggffbbddeeeggggfbbccccccedegcgggffbegffgggfbfdeffbcccccccebfbccccce	Before conditioning
ddggfbbcccccdfgdeggaggfbceeagggfbceffbgggggfbgeegdgeegggfbcccccagfbeeg	Before conditioning
fdefdeecccceegg	Before conditioning
dffbdeegcccdefbedegfbcccccccccegccagfbceagefbccccccceeeggfbfdeefbaeeagggdbegfe	Before conditioning
dgfecccccccccdgeggdeefbgegggefbcceeggabeccccceegggefbceeggabggegggfbbceegeabbcccccccccccca	Before conditioning
cgfbebcccccccccccceceegfbggggfbceffbcccccccccac	Before conditioning
ggeeffbbcccccccccggceeggggfbfeagggecbdeeeccccccggdegggffbbaeffbgeggagfbcefebbggggeebcccccccccccca	Before conditioning
eegcccccdgfbbccccccedaaggceebegggefbeccccccccegebfdeebggfbfeg	Before conditioning
dcggfbccccccacgafbacccccgceefbabfeagggfbaeaggefedeeeeaggefbdcefbgcccccaccccce	Before conditioning
deefbdeccccceeddggfbcceefbfggdaggfbdefgeffbg	Before conditioning
dggfbfddgeggefbfeggbdgggfbeeaggagfbccccccb	Before conditioning
egfbadeeeegcggbfbacccccccgeeggggfabdeeeagafbaeggceeaggegfbcefbggggefbbcccccccccccce	Before conditioning
dgfbcccccgfbceeccccegffbgeeggdefggffbdeeaagefbbgccacccgegg	Before conditioning
ddgddgfabgcccccccccccdeefbgggfbccccdeefbeeaga	Before conditioning
ddgedbccacccccccgefabgeeggegffbdeecccccccceegeffgeeggfbceeegegeffccccc	Before conditioning
dfgfbcccccccccccedgfgffbeeggggfbeeecgefbccccdeegggfbgegcaeefbaeeaggfbccccccccccccggggfebgeggceefbgeegggabeddeeeea	Before conditioning
gfbcccccccgegdeggfbdeeegegggffbbccccccccceeeggebceeaggafbggfbcccccagggeefbfccccccccccc	Before conditioning
eeffbccccccccca	Before conditioning
fdefbccccccccgcdeegcggfbgegdggfbceeaeegggfbccccccgceeffbeegggefbceeeggbfbccccccccceeegg	Before conditioning
fgfbadeefecccccccccdefbgggdggegfbgeegggaggffbcdeeeagaefbdeeeaggefbegggebcccccccegefbceeeeegg	Before conditioning
dgfbcccccccccagdeffaeggggfbdeaggefbbccccccccceggfbgffbfeabeggefbccccccccccdaggeffceaagfbgccccaccagfbcegeagegegfbdeffbgggfbfccccccfbgfgdeggfbcccccdafbbeea	Before conditioning
fbddgafbcccccccceegcgfbfgagdggfbeegefbfg	Before conditioning
gfbgcccccedegdgddgfbggegggfbdeaecggagggdggfbcccccccaeggfbddefbeeagg	Before conditioning
cdeefbcccccccdgeafbcccccggfbeegdggegbgggafbcbeegggefbcggegceefbeegdeggfbbaggceggeffbebcccccceegggegeeggfbccccccc	Before conditioning
gfbcbccccccc	Before conditioning
dgffbegcccccccceegcafbaeecgdggfbdegdbgfbeeeggcggefbegcegfbbccccccccagggg	Before conditioning
dcgedgaefbccccgfbceggggfbccccccccdeggdcgafbcccccaccccdeefbeegfgfbbbccccceeggcegfbfegeaaagfbfagfbddeccccccccccce	Before conditioning
fdafbbcgcccaggefbggdggfbccccccceeggfbabggggefbfbcccccccccdegebbcccccagfbddeeegga	Before conditioning
dafbgccccccccccaffbbfefgdgefbccccccceafbgeeggdgaefbefdefbgeegggfbcccccccg	Before conditioning
ddefbgcccccccgfeagdeecccccccgegggfeggfggeffbdbgeggffbdefbcccaccccccggfbbgccccceegggggfbfeefbbegggfbcccccccccccccd	Before conditioning
fdgffbccgccccccccccccceegeegffbgggdggfbccccegggggffbedefbgeegggfbdeeaggegggfbcccccccccca	Before conditioning
fegedefbbcccccadeeggdefbeceecccccg	Before conditioning
dgfbbcccccccgggfabggdgggfbgeggcgfbegdegfbcfegggefbgegggfbecccccccccadeggefbgeegdeegggfbdeebfbgfeegggfbbbcccccceg	Before conditioning
ggefbdeccccaccceeeebgeeegegfebebgccecegggggcdagfbbgbbfbedeefbfadggfbcccccccccec	Before conditioning
edgffbccccccccddefbeggfbeeccccceeegdbggfbfbeggefbggeeggcgaedeeeggefbgcccccccccce	Before conditioning
ddefbcccccccccccccgdegcgfbbeegefbceegggggfbdebbeggg	Before conditioning
ddggefddggfbccccccdgfbgeeggggggbbceeegggefbceeefbgaeggedebccccc	Before conditioning
fdbccccccccdeeefbggeggfgdggffbgeggggffbgccccccdagggggffbfccccccc	Before conditioning
ddeefbdeddgffbfbccccccccccgeeggebgefbgccccc	Before conditioning
gdeffbcccccccgdggfbfefeggfbffefbcccccceddegggffbcccccc	Before conditioning
ddfffeeeccccccccdgfbfeegfcccceeggdgafbfeeegggfebdeafbgeggggffbcccccccccdggefabdeeaeggggfbdefbgfeegg	Before conditioning
ddgffbaccccccccccaddgfbfdefbggegaffbfdeeeggggffbgeeg	Before conditioning
gfbbcgbcccccgdeegddeefbgeggggffbccccccgeegeggffbbddeegggfebeccccccgegggfbgfggffbdeefbgggfbeggggfbgffb	Before conditioning
ddgfbfeecccccccccccccdeegceeffegggffbfeeegggfbdegccccc	Before conditioning
ggfbecccccccccgffbgeggeggfbddeaggfbbeeefbccccccceggafbgfeaggfbfeeefbeaeggggabeccccgfbdeeefbgeegggfbdeffbfgeggggfbbccccccccccegg	Before conditioning
edegfbcccccccdgggeggdggafbffffbgeggffbbeceegdgefbfccccc	Before conditioning
edefbeeecccccgdbfbdbfgggggdbbceeefbgegggfbgeggcgfcfeefbbgeegggabecccccccegdefbccccccccccdegdefegggfebdeeefbfgeggfbgeeggggfbgccccccg	Before conditioning
ddgfbecccedgabbcccccecaegdabfbedeaeagcafbccccccdefbgegcefbe	Before conditioning
defbegfbdegffbddddggggegfbegfbcccccccccceegdagfbgegggffbceefeeggefbgedbcccccdegdeefbbbeeggggefbddeefbfbeggcgfbddggefbeeeggfbddeeggggfbcccccccca	Before conditioning
efbccccccccccacdeefbgggedgggfbfdeeagggfbbccccccacegggfbeceefbgegggfbgcccccccceagfbdefbeeaggefbdfeeggegagegg	Before conditioning
fedffbccccccdgffbceeeeeggdaggfbbeggaefeccccceegggefbceegggefbdeeabcccgccccdeggfbdeccecccedggfbagggegggfbdeeebegea	Before conditioning
ffffbabccccccccccdefbdegdgggffbbfeeegggabfefbffeaagdffbccccccd	Before conditioning
gcccceggfaegggfbeeeeegggefbbeebfbbccccccccccccgeggggffbddeeegg	Before conditioning
dfdddbgfbbgfccccgcagggdfgcbdebeegggfbfdeefbeccecccdaggfbbgegggffbdefbcccccccccca	Before conditioning
ffffbdeecccccccccccdeeefbfbccccceeagdegefbedeeggaegcccccc	Before conditioning
edfbccccccegccgggffbe	Before conditioning
ddafabcccccccdegeebccccccgfbcebegggfbegfefbccccceeeeggffbdeeeecgggegbccccccccc	Before conditioning
dgffbceecccccccccccccceeagdefbegeggfbcaeeeggfbbccccceeggggfbgafbeccccccedggdeefbgeaggfbgccccccccagggfbageggeafbdeffbgeegg	Before conditioning
gabdecccccccccccgfbcefgcgefbcccceeggfbddeeeggagfbcdgefbeecggdgggfbccccccccceeffbeagagcgaebgggeebbegggggcefbccccccca	Before conditioning
ddgfbcccccceaggdaefbegegcgfbdeaggggafbgeaggfbcccccccccccagggfb	Before conditioning
ebcccdeaebdggabcbeegggfbeagaafbccccccceegggfbbcdeeggaeebdefbggeggggabcccccccccccegggefbgaaggggefbacebfbbbeegge	Before conditioning
fbdeegccccccceaeeeebgeggfebfdcegbfbbccccccccecgggcggfbeeecccccceefbccccccdgfebgccccceeegbgfbeeggfbcfeegdeefbbggfbcccccccceegg	Before conditioning
dfgfbcefbgaggedfffbcccccccccccegcgceeeeggedgebbgeeggeegebbeeccccccceeggdggefbeeeeggggeebccccccc	Before conditioning
eegeffbecccccccccccccaeegg	Before conditioning
dddeggfbeggegggfbafbacccccccccceagcggggfbfeeeaggeggagfbddeeaggefbccggefbgaegggeafbdffbccccccccccgddgdggfbdeccccccccceeefbgggfbceag	Before conditioning
eddfbacccccccccdgbgffbegaggdagafbcccccccggfbcccccccceeceegcggfbeaddegfbbccccccccgffbcfeeeegggffbcccccccccggeeeggegffbgeaggcggefbbcccccccc	Before conditioning
deggfbcccccccccgdgdgegffbegeggggfbgfbcgcceggggfbggdgggfbfdecgggfebcccccccccccfegdeeeggffbddebfbfgaeggegabbcccccccccccccc	Before conditioning
fdggfbcccccccccccccdefbfeeegggggfbcccccccaaggefbdeagcdgaggffbccccccccaa	Before conditioning
eeaebbcggccccccgdeaffbdefbccccccgeabcegceggegfbfccccgeggddegceafbadeeeeggefbgeggedggfbbcccccc	Before conditioning
ddagffbccccccccccedggfbffeeeggggfbcccceeegdeegffbcccced	Before conditioning
dfefbccccccc	Before conditioning
dggggfgeccgcccccegggdggbbdegfaadeecccccc	Before conditioning
dagefbbcccccccdggefbgeagfgebgggggfbdefeggegefeeeefbcccccgaeeedeegggeabeeecccaccceggfeccccccdegfbgccccc	Before conditioning
fffbbccccccccceefbeggeggfbdeegggefbccccccceegggggefbgeggfbdeggbbaccccccgeggagggfbccccccccg	Before conditioning
eddgfbccccccccgeeegggggfbeeggfbdgecccccaedgggdggfbbccccacce	Before conditioning
ddgfbccccccccccgdegdeeefbgegggfbcccccg	Before conditioning
dafbceefccccccdgffbfdeeggdgggfbcccbfbfgfeggggeggfbafdeagccccccedgffbdccc	Before conditioning
dddeffbcccccedegfbccceefffbeccccdggfbfgegggagfbeaggeffbceaggfbeegfbccccccgegfbaeacddagffbccccccccdegggfbceffbecccccegfbgeeggfbffbcefgeagfbdefbeeagfabccccccccc	Before conditioning
edeabegadggfddeggfbcccccccceegeeeefbbggegggggefbgeggcgefbfeeggadfgfbggccggffbccccccdeggfbc	Before conditioning
gfgddeffbdeeccccccaa	Before conditioning
fegfbgdbbccccgcfefbbdeffbbccccccccccedegggfbegeeaggfbbdbfbcccccccceeagggfbeegggfbddeegaeefbacbccccccdagefbdeeggggfbfggffcccccccgeegeabdeefbegeegggffcccccccaceeggge	Before conditioning
gfbcccccccccccc	Before conditioning
edgfbbbcccdfaadeefbgeeggegefbeeegcbccccceegefbeedeagggfbfeefbgeaafeccccccccceeegggcbdeefbebeeggeeebeeeeeag	Before conditioning
deffbcccccccccccedecdefbdeeeccccccgggbfbdeeeggeeffgegggfbcaeefbegegffbccccccedggggfbdeeeggfbdaefbegg	Before conditioning
eefbegcccccccdeeggcgggffbaeefbagfeggefbcccccdeggfeaefbgeggefbddeegggfbegeggcdeefbagccccccccccccc	Before conditioning
dbefbfgccaccccccedggcceebebeeagggdbdeggcggfbccccccefggfbfgeaggefbcceefbgcccccccceecggfbdedbgeegggeebgcccccccccceegggfbceefbgggeefbdeefbeeeg	Before conditioning
fffgffbfebcccccccccfeagebffbedeaggfbegaegbafbbcccccccdeefbbeegfbeceefbgeggfbceefeegggfbcccccccceeeggg	Before conditioning
eggfbdeggabdeccccccccccceeeggdggggefbfeggdegfebcccccccceeggggfbdeeggeebggeegggbbccccccccgeggfbddeefebgeggggfbebcccccccccc	Before conditioning
gdbbccccccccaccdeafbccccccegdaggffbggffbccccccccccdeegdggggfbdceffbbcccccccccceddfbgeaggfbdeeeffcccccccggfbgaggfbccccccccaeg	Before conditioning
fefbccccccccccdeegfbccccdeeggggfbagggdgffbeccccccc	Before conditioning
dddgfbcccccccccedegffbedfccccccccccceeggfggfbbgegafbcccccegcgfbacccccceeeaggaefbbcccccccceeggbegefbdeefbgegggebceeegefbgggggefb	Before conditioning
ddffccccccccccccceffbddgfbcccccceffbccccceegggeebgeegefbefeeeggegfbgcccccccccdeegg	Before conditioning
dddafbcccccccedeegdeeeccccccgegabefbbfbegcggefbcccccceegeaegffbfdebfbgeggfbgegg	Before conditioning
efffbccccccccdebcccdgeffbgeeggdggffbfdeeeaggfbdeegdefbccccccceffbcccccccaegg	Before conditioning
fbcccccccccceffgffbccccaddegdeffgeggfbdbeaggfbdeefbfccccccceeegggafbdeefbccccc	Before conditioning
efgfebcccccccccccccceegggfbdfeeggffbfefbfgeegggggfbfecccccagggefbgeggdeegg	Before conditioning
ddfbdeecccccgfbceeeeggdgacbdeeeggefabaeggefbcccccccccccccgeeggdeegdggfbccccccaeegggfbdeeffbbgeegfbegefbcccccccedeefbgeagefbceeaeee	Before conditioning
deeebbcceeccccccccccccedegceeeeggeefbdeegggefbceeebccccccaccccceceeaggeffgeagcafebcbecccccccccdeggggfbdceeeeggggefbccccccccce	Before conditioning
deggegfbgccccccccccggfbecabagggggfbdeeegefbccgeefbagggeegfafbeegg	Before conditioning
eaeggebfcccccgfdfeegggfbedceccccceeggefbcgdbceeeeggefbdebccccdggggfbdaeeegggfbccccccceegg	Before conditioning
edeefbcccccccccccedegcefbgeggggcfbgcdeefbccccceeggggfbcdeeeggfbeccccc	Before conditioning
gfbbccccccccagcceefbddecccccceeggfbgeggggfbccccccccccgffbgggafbcdeeeggcfbccccceggaebceffgeggfbcefbgeagffbcccccccccc	Before conditioning
adfaffbcccccccccdeeabgeegddgfbfccccceaggfbeagegfbfgeggcgfbdeefeggfbggefbccccccceggfbceeeecggdgggfbccccccg	Before conditioning
gffbabcccccccccccccceagdeefbbggggffbadbeegggfbcccccccccgffbbegggffbdeeeggfbcccccceceeag	Before conditioning
egfbgcccccgegddefbeecegggfbfcccceggagfbddeegggfbcccccccdaadeffbddecccccccdefbggegfbfcccccccgffgggfbccccccdgceefbgegggefbddeaggdggfbbcccc	Before conditioning
edgfbeefbccccccccdegcaegfbaecccccedeeggggefbceaegggfbegeggggfbbcccccccccccedegbfbceefbeeggaegfbecccccccce	Before conditioning
ddeffbbcccccccccdeedgegeddgfbegeeagdggfbceeeaagggfbgadggffbeaggggfbdbfbeagegefbedeefbgccccccccccee	Before conditioning
fdgffbgcccccccgefbbcaccccec	Before conditioning
deffbgcccccceaggdbfbdeaaggefbdeeggfegeggggfdbccccccceegggeefbadefbegbegggfbccccccccc	Before conditioning
eeddeefebcbgccccedeeabbgegdeggfbddeeegggfbadebegffbaccccccccccegfbgeeggfbdeeebgeaggfbeccccccg	Before conditioning
daeffbfecccccccccc	Before conditioning
dfdeegffbbccccccceefbddeccccceeggfbegeeggfbdeefbccccccc	Before conditioning
aggfbbccccccdegdaegffbegegggggfbegcccccceeegggfbceecccccccceebfbgeggfbccccc	Before conditioning
gafbgfdgggdbcccccccccegffbddeccceccccgceefbbgggggfbdgefbgcccccccegegeefbggeggegafbdeefbcccgcccccc	Before conditioning
ddegfbccccccccccadeggdeegbfebcdecccccdeagggaebaccccccccdeefbgeeggfbdeeeggeffbedeaaaggfbecccccccccccccefeg	Before conditioning
eedgffbcccccccccdfeggdffbcebeegagefbedfe	Before conditioning
ffdafbddeecccccccccgefbegegggfbededeefabebgcccccceeggaffceefbdfefbeagdgfbccccccccce	Before conditioning
fbecccccccccdeffbgeeggfbfdeeeggfccagceeggeeabgegggffbdefbgeeeggefbgccccceeggefegcccccccedaafbgcaccccea	Before conditioning
efbagcccccccccccadefbdeeeegdgggfbggggefbacccccceagdbbcccccccgfbfgaggggfbfeaggeebgcccccccdggffbggeegffbddef	Before conditioning
cgfbgccccccccccccgabeccceggedbceeefebcccccccdgebgeggggefbcceefbgegecabegcccccc	Before conditioning
eebeffbccccccgccgceefbcdegcccceeggfbaeggggfbbdeeeggabfcfeeebeeeggggfbccccccc	Before conditioning
gefbbccccccadgabceccce	Before conditioning
eeffbcccccccccccegefbcdegccedgaggfbeeagg	Before conditioning
edddegfbccccccccdeagdeeggegdbfdeeegggfbcccc	Before conditioning
ddeabccccgddaaabecbgcccccdefbgagceaggfbgeeggggebbeagggefbbgcccccccegcgfbedebfbcccccccegceffb	Before conditioning
gdegfbggcccccccccedddgfabccccdeebfgeeggcefbgeggfbdfeecggfbcgcccccccccceeeggefbfccefbgeegfbccccccce	Before conditioning
ddddggfbfcccccccccccccccgceecggdeefbgeagggfbaceeaggfb	Before conditioning
eedggfbfecccccccceegdgefbdeegeebggeggfbcgcccccegggebbbdeegbgegageeggefbdeeccccggabccccccca	Before conditioning
edddefbggccgcccgcddeefbaggggedbggeaggdgfgfedebcccceeeggefbdefegggaffbacccccceeggegfbdeffbgeegg	Before conditioning
fdegfbccccccccceaggdefbgeggfbcdecccccceaeeaggffbccccccccefffgfgeffbdefbbaeggafeggfbfdeeggefbcefbacccaccccca	Before conditioning
ddggafbdcccccccccccccegagdefbgeeggagabecccccagggef	Before conditioning
dcefbccgcccccccce	Before conditioning
ddagggfbaccccccccccceaggdgggefbgeagabdefbecccccceagafbcccccceegaefbcbeecg	Before conditioning
dddefbcccccccccdefgfbbccccccadeefbgeegdaeffbdeeegefbcccccccggagfbceeggffbgeeag	Before conditioning
ddeagfbbccccceegggfbceeeegggaefbdccccccccceegggfbdedbgeegdgefbebccccccccccc	Before conditioning
gfefcccceccgfbfeeegdfggffbgeggfbfeaeggdggfbccccccccgefbccccc	Before conditioning
fffefbacccccccccccdgggfbgeegggdggffbfeefeggggfbccccce	Before conditioning
egfbccccccccccccaacgccdagbdefbgagdgffffdeeaggagfbccccccccedeefbgagggggfbeggafafbdegcccccce	Before conditioning
aadggfbcccccccccgegggceefbddeeeeeggfbdeccccgggfbdbeeggfbcccccccegfbgfeggfbdaeccccccdagggffbeeefbegeggceefbceaggffbcccccccc	Before conditioning
eeaddgfbgcccccccccccgeggfbdeefbbbeggcggggefbeddeeeggggebcccc	Before conditioning
fdebccccccccaedgfbdeaedfbcccccaccc	Before conditioning
ddegefbbcccccccedeffbfgeegdegbffbfeefbbgeeggefbccccceegbcgffbdeefegggefbccccccccc	Before conditioning
fdgffbeccccccccccccadggdggfbfdeeeggggegffbddeeeggggfebggagggffbeddegggeeafbceffbgfeeggfbccccccccdffbcccaccc	Before conditioning
ddfbccccccccccccaeeegcefebgeeagggfabcccccccdeggfbceeeegggeabbdeefbageg	Before conditioning
dgffbfccccccccccdfgdgffbgfeaggfbdeeegbefbdebfbagfegggfbbccacccc	Before conditioning
degffbccccccccccdefbedeegggfbggeggdbafbfeggfbdebaegggebccaccccc	Before conditioning
feffdeccccccccccccccceeafbgeggdggeffbccccceeeegggfbddefaggfbdefbfccccccc	Before conditioning
ddgfbbccccccdegdaegffbggccccccceeagaafbceeffeccacc	Before conditioning
edfggfbfcccccccccccedeefbcfbeeegggffbdeagggffbgccccccccceggggfbfdeeegggfbcccccacggfbgegdeefbccccccccce	Before conditioning
fafbccccccccccccccgeffbegegggfbgaggadggaffbaagdeffbddefbfbcccccc	Before conditioning
edeefbabcccccceaeggdeefbdeeeag	Before conditioning
eddfbbccccccccccgffbfeggffbdeagggffbfegggfbeccccccggggefbfeffbcccccccffbbcccccccceegggffbeeggeefbgegffbdeeabcccccccccce	Before conditioning
dcgabcccccccccccdef	Before conditioning
feefbfecccccfaffbfdeffbcccccccccaeeaggfbgeggb	Before conditioning
ggfbfcccccccccccccdegeggfbgegafbdeeeggggfeeggfbdeefbfgcccccccceeegggffbfdeefaafeggfbacccccc	Before conditioning
deggffcccccccccccccgdeeggdeffbgfeegegfbfcccccceffbgeegggffbdeeeccccegedeggaffbdeeegggfbcccccadaeggfb	Before conditioning
eeedfgafbccccccccccccedeefbggggbgfbdeagggffbbcccccccefefgfgggffabdeegggggfffgeeggcdgbffbfcccccce	Before conditioning
dgfbfcbcccccffbbffefbe	Before conditioning
dggfbbcccaccceeffbgccccccceeegggefbggececegfbcccaccc	Before conditioning
addaffbcccccccccgdgggfbfeafegggffbfdeefbfcccaggfbdeggffbgfbbeegggfbedfefbccccccccccccccc	Before conditioning
[truncated: 2,901 more rows]

## Sheet: Fig3d
repeat_times	rule	bird
1	before conditioning	corpus077t
1	before conditioning	corpus077t
1	before conditioning	corpus077t
3	before conditioning	corpus077t
1	before conditioning	corpus077t
1	before conditioning	corpus077t
2	before conditioning	corpus077t
5	before conditioning	corpus077t
1	before conditioning	corpus077t
1	before conditioning	corpus077t
2	before conditioning	corpus077t
4	before conditioning	corpus077t
4	before conditioning	corpus077t
1	before conditioning	corpus077t
1	before conditioning	corpus077t
1	before conditioning	corpus077t
5	before conditioning	corpus077t
1	before conditioning	corpus077t
1	before conditioning	corpus077t
1	before conditioning	corpus077t
3	before conditioning	corpus077t
7	before conditioning	corpus077t
3	before conditioning	corpus077t
1	before conditioning	corpus077t
7	before conditioning	corpus077t
1	before conditioning	corpus077t
3	before conditioning	corpus077t
1	before conditioning	corpus077t
13	before conditioning	corpus077t
4	before conditioning	corpus077t
1	before conditioning	corpus077t
3	before conditioning	corpus077t
4	before conditioning	corpus077t
1	before conditioning	corpus077t
1	before conditioning	corpus077t
3	before conditioning	corpus077t
5	before conditioning	corpus077t
3	before conditioning	corpus077t
4	before conditioning	corpus077t
2	before conditioning	corpus077t
1	before conditioning	corpus077t
9	before conditioning	corpus077t
8	before conditioning	corpus077t
4	before conditioning	corpus077t
10	before conditioning	corpus077t
1	before conditioning	corpus077t
2	before conditioning	corpus077t
1	before conditioning	corpus077t
4	before conditioning	corpus077t
1	before conditioning	corpus077t
1	before conditioning	corpus077t
4	before conditioning	corpus077t
2	before conditioning	corpus077t
3	before conditioning	corpus077t
2	before conditioning	corpus077t
1	before conditioning	corpus077t
3	before conditioning	corpus077t
2	before conditioning	corpus077t
1	before conditioning	corpus077t
1	before conditioning	corpus077t
5	before conditioning	corpus077t
6	before conditioning	corpus077t
4	before conditioning	corpus077t
1	before conditioning	corpus077t
4	before conditioning	corpus077t
1	before conditioning	corpus077t
4	before conditioning	corpus077t
1	before conditioning	corpus077t
3	before conditioning	corpus077t
1	before conditioning	corpus077t
4	before conditioning	corpus077t
2	before conditioning	corpus077t
1	before conditioning	corpus077t
7	before conditioning	corpus077t
1	before conditioning	corpus077t
5	before conditioning	corpus077t
1	before conditioning	corpus077t
2	before conditioning	corpus077t
1	before conditioning	corpus077t
1	before conditioning	corpus077t
1	before conditioning	corpus077t
3	before conditioning	corpus077t
2	before conditioning	corpus077t
6	before conditioning	corpus077t
13	before conditioning	corpus077t
2	before conditioning	corpus077t
3	before conditioning	corpus077t
4	before conditioning	corpus077t
2	before conditioning	corpus077t
3	before conditioning	corpus077t
3	before conditioning	corpus077t
1	before conditioning	corpus077t
2	before conditioning	corpus077t
3	before conditioning	corpus077t
1	before conditioning	corpus077t
4	before conditioning	corpus077t
1	before conditioning	corpus077t
1	before conditioning	corpus077t
1	before conditioning	corpus077t
7	before conditioning	corpus077t
3	before conditioning	corpus077t
1	before conditioning	corpus077t
2	before conditioning	corpus077t
2	before conditioning	corpus077t
2	before conditioning	corpus077t
1	before conditioning	corpus077t
1	before conditioning	corpus077t
2	before conditioning	corpus077t
1	before conditioning	corpus077t
3	before conditioning	corpus077t
1	before conditioning	corpus077t
5	before conditioning	corpus077t
2	before conditioning	corpus077t
1	before conditioning	corpus077t
3	before conditioning	corpus077t
2	before conditioning	corpus077t
2	before conditioning	corpus077t
1	before conditioning	corpus077t
1	before conditioning	corpus077t
5	before conditioning	corpus077t
1	before conditioning	corpus077t
1	before conditioning	corpus077t
8	before conditioning	corpus077t
3	before conditioning	corpus077t
2	before conditioning	corpus077t
5	before conditioning	corpus077t
5	before conditioning	corpus077t
3	before conditioning	corpus077t
2	before conditioning	corpus077t
3	before conditioning	corpus077t
6	before conditioning	corpus077t
1	before conditioning	corpus077t
1	before conditioning	corpus077t
2	before conditioning	corpus077t
2	before conditioning	corpus077t
5	before conditioning	corpus077t
1	before conditioning	corpus077t
2	before conditioning	corpus077t
7	before conditioning	corpus077t
1	before conditioning	corpus077t
1	before conditioning	corpus077t
1	before conditioning	corpus077t
2	before conditioning	corpus077t
6	before conditioning	corpus077t
1	before conditioning	corpus077t
10	before conditioning	corpus077t
1	before conditioning	corpus077t
3	before conditioning	corpus077t
2	before conditioning	corpus077t
1	before conditioning	corpus077t
2	before conditioning	corpus077t
4	before conditioning	corpus077t
2	before conditioning	corpus077t
8	before conditioning	corpus077t
3	before conditioning	corpus077t
1	before conditioning	corpus077t
4	before conditioning	corpus077t
8	before conditioning	corpus077t
12	before conditioning	corpus077t
2	before conditioning	corpus077t
2	before conditioning	corpus077t
4	before conditioning	corpus077t
6	before conditioning	corpus077t
1	before conditioning	corpus077t
1	before conditioning	corpus077t
7	before conditioning	corpus077t
2	before conditioning	corpus077t
1	before conditioning	corpus077t
10	before conditioning	corpus077t
17	before conditioning	corpus077t
3	before conditioning	corpus077t
3	before conditioning	corpus077t
1	before conditioning	corpus077t
5	before conditioning	corpus077t
1	before conditioning	corpus077t
13	before conditioning	corpus077t
3	before conditioning	corpus077t
8	before conditioning	corpus077t
1	before conditioning	corpus077t
9	before conditioning	corpus077t
6	before conditioning	corpus077t
5	before conditioning	corpus077t
3	before conditioning	corpus077t
8	before conditioning	corpus077t
14	before conditioning	corpus077t
10	before conditioning	corpus077t
1	before conditioning	corpus077t
1	before conditioning	corpus077t
1	before conditioning	corpus077t
1	before conditioning	corpus077t
4	before conditioning	corpus077t
2	before conditioning	corpus077t
7	before conditioning	corpus077t
1	before conditioning	corpus077t
6	before conditioning	corpus077t
1	before conditioning	corpus077t
16	before conditioning	corpus077t
14	before conditioning	corpus077t
7	before conditioning	corpus077t
7	before conditioning	corpus077t
1	before conditioning	corpus077t
6	before conditioning	corpus077t
3	before conditioning	corpus077t
3	before conditioning	corpus077t
8	before conditioning	corpus077t
7	before conditioning	corpus077t
5	before conditioning	corpus077t
4	before conditioning	corpus077t
1	before conditioning	corpus077t
5	before conditioning	corpus077t
1	before conditioning	corpus077t
12	before conditioning	corpus077t
6	before conditioning	corpus077t
1	before conditioning	corpus077t
1	before conditioning	corpus077t
1	before conditioning	corpus077t
1	before conditioning	corpus077t
1	before conditioning	corpus077t
1	before conditioning	corpus077t
6	before conditioning	corpus077t
2	before conditioning	corpus077t
3	before conditioning	corpus077t
2	before conditioning	corpus077t
2	before conditioning	corpus077t
6	before conditioning	corpus077t
6	before conditioning	corpus077t
4	before conditioning	corpus077t
4	before conditioning	corpus077t
2	before conditioning	corpus077t
6	before conditioning	corpus077t
6	before conditioning	corpus077t
4	before conditioning	corpus077t
11	before conditioning	corpus077t
2	before conditioning	corpus077t
3	before conditioning	corpus077t
2	before conditioning	corpus077t
2	before conditioning	corpus077t
1	before conditioning	corpus077t
2	before conditioning	corpus077t
[truncated: 17,602 more rows]

## Sheet: Fig4b
repeat_times	rule	bird
[truncated: 1,000 more rows]

[truncated: 18 more sheets: Fig4d, Fig4g, Fig4h, Fig4i, Fig5c, Fig5d, Fig6b(R), Fig6b(L), Fig6c, Fig6fikn, Fig6gl, FigS1a, FigS1b, FigS2a, FigS2c, FigS3b, FigS3c, FigS5]
